# Supplementary material for: N-Phenyl­formamide
Source: Acta Crystallogr Sect E Struct Rep Online. 2009 Jun 20;65(Pt 7):o1633. doi: 10.1107/S1600536809022776 (PMC2969504; doi:10.1107/S1600536809022776)
Supplement: Supplementary file 1 [file e-65-o1633-sup1.cif]

##############################################################################
###                                                                        ###
###        Electronic paper (Acta Crystallographica Section E)             ###
###                                                                        ###
##############################################################################
#                                                                            #
# This CIF contains the data in a paper accepted for publication in Acta     #
# Crystallographica Section E. It conforms to the requirements of Notes      #
# for Authors for Section E, and has been peer reviewed under the auspices   #
# of the IUCr Commission on Journals.                                        #
#                                                                            #
# Full details of the Crystallographic Information File format               #
# are given in the paper "The Crystallographic Information File (CIF):       #
# a New Standard Archive File for Crystallography" by S. R. Hall, F. H.      #
# Allen and I. D. Brown [Acta Cryst. (1991), A47, 655-685].                  #
#                                                                            #
# The current version of the core CIF dictionary is obtainable from          #
# ftp://ftp.iucr.org/pub/cif_core.dic. The current version number is 2.4.    #
#                                                                            #
# Software is freely available for graphical display of the structure(s) in  #
# this CIF.  For information consult the CIF home page http://www.iucr.org/  #
# cif/home.html                                                              #
#                                                                            #
# This file may be used for bona fide research purposes within the           #
# scientific community so long as proper attribution is given to the journal # 
# article from which it was obtained.                                        #
#                                                                            #
##############################################################################
                                             
data_I
_audit_creation_method     SHELXL-97
_chemical_name_systematic
;
<i>N</i>-Phenylformamide
;
_chemical_name_common     ?
_chemical_formula_moiety     'C7 H7 N O'
_chemical_formula_sum     'C7 H7 N O'
_chemical_formula_iupac     'C7 H7 N O'
_chemical_formula_weight     121.14
_chemical_melting_point     ?
_symmetry_cell_setting     monoclinic
_symmetry_space_group_name_H-M     'C 2/c'
_symmetry_space_group_name_HALL     '-C 2yc'
loop_
    _symmetry_equiv_pos_as_xyz
    'x, y, z'
    '-x, y, -z+1/2'
    'x+1/2, y+1/2, z'
    '-x+1/2, y+1/2, -z+1/2'
    '-x, -y, -z'
    'x, -y, z-1/2'
    '-x+1/2, -y+1/2, -z'
    'x+1/2, -y+1/2, z-1/2'
_cell_length_a     30.923(3)
_cell_length_b     6.1737(6)
_cell_length_c     14.8140(10)
_cell_angle_alpha     90.00
_cell_angle_beta     113.140(10)
_cell_angle_gamma     90.00
_cell_volume     2600.6(4)
_cell_formula_units_Z     16
_cell_measurement_reflns_used     2475
_cell_measurement_theta_min     2.66
_cell_measurement_theta_max     28.24
_cell_measurement_temperature     298(2)
_exptl_crystal_description     needle
_exptl_crystal_colour     colourless
_exptl_crystal_size_max     0.48
_exptl_crystal_size_mid     0.44
_exptl_crystal_size_min     0.40
_exptl_crystal_density_diffrn     1.238
_exptl_crystal_density_meas     ?
_exptl_crystal_density_method     'Not measured'
_exptl_crystal_F_000     1024
_exptl_absorpt_coefficient_mu     0.084
_exptl_absorpt_correction_type     multi-scan
_exptl_absorpt_process_details     '(CrysAlis RED; Oxford Diffraction, 2009)'
_exptl_absorpt_correction_T_min     0.9657
_exptl_absorpt_correction_T_max     0.9691
_exptl_special_details
;
Absorption correction: CrysAlis RED (Oxford Diffraction, 2009);
empirical absorption correction using spherical harmonics,
implemented in SCALE3 ABSPACK scaling algorithm.
;
_diffrn_ambient_temperature     298(2)
_diffrn_radiation_type     MoK\a
_diffrn_radiation_wavelength     0.71073
_diffrn_radiation_source     'Fine--focus sealed tube'
_diffrn_radiation_monochromator     'Graphite'
_diffrn_measurement_device_type
;
Oxford Diffraction Xcalibur diffractometer
with a Sapphire CCD detector
;
_diffrn_measurement_method     '\w and \f'
_diffrn_detector_area_resol_mean     ?
_diffrn_reflns_number     8394
_diffrn_reflns_av_R_equivalents     0.0161
_diffrn_reflns_av_sigmaI/netI     0.0148
_diffrn_reflns_theta_min     2.76
_diffrn_reflns_theta_max     25.35
_diffrn_reflns_theta_full     25.35
_diffrn_measured_fraction_theta_max     0.999
_diffrn_measured_fraction_theta_full     0.999
_diffrn_reflns_limit_h_min     -37
_diffrn_reflns_limit_h_max     36
_diffrn_reflns_limit_k_min     -7
_diffrn_reflns_limit_k_max     7
_diffrn_reflns_limit_l_min     -17
_diffrn_reflns_limit_l_max     17
_diffrn_standards_number     ?
_diffrn_standards_interval_count     ?
_diffrn_standards_interval_time     ?
_diffrn_standards_decay_%     0
_refine_special_details
;
Refinement of <i>F</i>^2^ against ALL reflections. The weighted <i>R</i>--factor
<i>wR</i> and goodness of fit <i>S</i> are based on <i>F</i>^2^, conventional
<i>R</i>--factors <i>R</i> are based on <i>F</i>, with <i>F</i> set to zero
for negative <i>F</i>^2^. The threshold expression of <i>F</i>^2^ >
2\s(<i>F</i>^2^) is used only for calculating <i>R</i>--factors(gt)
<i>etc</i>. and is not relevant to the choice of reflections for refinement.
<i>R</i>--factors based on <i>F</i>^2^ are statistically about twice as large
as those based on <i>F</i>, and <i>R</i>--factors based on ALL data will be
even larger.
;
_reflns_number_total     2383
_reflns_number_gt     1679
_reflns_threshold_expression     I>2\s(I)
_refine_ls_structure_factor_coef     Fsqd
_refine_ls_matrix_type     full
_refine_ls_R_factor_all     0.0551
_refine_ls_R_factor_gt     0.0368
_refine_ls_wR_factor_gt     0.1086
_refine_ls_wR_factor_ref     0.1147
_refine_ls_goodness_of_fit_ref     1.117
_refine_ls_restrained_S_all     1.117
_refine_ls_number_reflns     2383
_refine_ls_number_parameters     170
_refine_ls_number_restraints     0
_refine_ls_hydrogen_treatment     mixed
_refine_ls_weighting_scheme     calc
_refine_ls_weighting_details
                 'calc w=1/[\s^2^(Fo^2^)+(0.0651P)^2^] where P=(Fo^2^+2Fc^2^)/3'
_atom_sites_solution_hydrogens     geom
_atom_sites_solution_primary     direct
_atom_sites_solution_secondary     difmap
_refine_ls_shift/su_max     0.000
_refine_ls_shift/su_mean     0.000
_refine_diff_density_max     0.112
_refine_diff_density_min     -0.099
_refine_ls_extinction_method     'SHELXL97 (Sheldrick, 2008)'
_refine_ls_extinction_coef     0.0028(7)
_refine_ls_extinction_expression
                                  'Fc^*^=kFc[1+0.001xFc^2^\l^3^/sin(2\q)]^-1/4^'
loop_
    _atom_type_symbol
    _atom_type_description
    _atom_type_scat_dispersion_real
    _atom_type_scat_dispersion_imag
    _atom_type_scat_source
    'C' 'C' 0.0033 0.0016
                         'International Tables Vol C Tables 4.2.6.8 and 6.1.1.4'
    'H' 'H' 0.0000 0.0000
                         'International Tables Vol C Tables 4.2.6.8 and 6.1.1.4'
    'N' 'N' 0.0061 0.0033
                         'International Tables Vol C Tables 4.2.6.8 and 6.1.1.4'
    'O' 'O' 0.0106 0.0060
                         'International Tables Vol C Tables 4.2.6.8 and 6.1.1.4'
_computing_data_collection     'CrysAlis CCD (Oxford Diffraction, 2009)'
_computing_cell_refinement     'CrysAlis RED (Oxford Diffraction, 2009)'
_computing_data_reduction     'CrysAlis RED (Oxford Diffraction, 2009)'
_computing_structure_solution     'SHELXS97 (Sheldrick, 2008)'
_computing_structure_refinement     'SHELXL97 (Sheldrick, 2008)'
_computing_molecular_graphics     'PLATON (Spek, 2009)'
_computing_publication_material     'SHELXL97 (Sheldrick, 2008)'
loop_
    _atom_site_type_symbol
    _atom_site_label
    _atom_site_fract_x
    _atom_site_fract_y
    _atom_site_fract_z
    _atom_site_U_iso_or_equiv
    _atom_site_adp_type
    _atom_site_calc_flag
    _atom_site_refinement_flags
    _atom_site_occupancy
    _atom_site_disorder_assembly
    _atom_site_disorder_group
    O O1 0.09999(4) 0.21410(18) 0.62537(8) 0.0921(4) Uani d . 1 . .
    N N1 0.04841(4) 0.34831(19) 0.47961(9) 0.0694(4) Uani d . 1 . .
    H H1N 0.0202(6) 0.322(2) 0.4332(11) 0.083 Uiso d . 1 . .
    C C1 0.07229(4) 0.5289(2) 0.46365(9) 0.0561(3) Uani d . 1 . .
    C C2 0.04734(5) 0.6657(3) 0.38753(10) 0.0727(4) Uani d . 1 . .
    H H2 0.0159 0.6367 0.3491 0.087 Uiso calc R 1 . .
    C C3 0.06857(6) 0.8441(3) 0.36825(12) 0.0893(5) Uani d . 1 . .
    H H3 0.0515 0.9351 0.3164 0.107 Uiso calc R 1 . .
    C C4 0.11462(6) 0.8895(3) 0.42461(12) 0.0890(5) Uani d . 1 . .
    H H4 0.1289 1.0119 0.4119 0.107 Uiso calc R 1 . .
    C C5 0.13948(6) 0.7535(3) 0.49972(12) 0.0828(5) Uani d . 1 . .
    H H5 0.1709 0.7834 0.5378 0.099 Uiso calc R 1 . .
    C C6 0.11890(5) 0.5734(2) 0.51989(11) 0.0687(4) Uani d . 1 . .
    H H6 0.1363 0.4818 0.5712 0.082 Uiso calc R 1 . .
    C C7 0.06296(6) 0.2094(2) 0.55435(12) 0.0792(5) Uani d . 1 . .
    H H7 0.0426 0.0966 0.5518 0.095 Uiso calc R 1 . .
    O O2 0.04140(4) 0.2563(2) 0.16582(9) 0.0996(4) Uani d . 1 . .
    N N2 0.11861(4) 0.1904(2) 0.22825(8) 0.0628(3) Uani d . 1 . .
    H H2N 0.1131(5) 0.067(3) 0.1994(10) 0.075 Uiso d . 1 . .
    C C8 0.16640(5) 0.2389(2) 0.28235(9) 0.0565(3) Uani d . 1 . .
    C C9 0.18179(6) 0.4299(3) 0.33258(13) 0.0862(5) Uani d . 1 . .
    H H9 0.1603 0.5369 0.3309 0.103 Uiso calc R 1 . .
    C C10 0.22921(7) 0.4618(3) 0.38543(14) 0.1024(6) Uani d . 1 . .
    H H10 0.2394 0.5901 0.4202 0.123 Uiso calc R 1 . .
    C C11 0.26131(6) 0.3093(3) 0.38760(14) 0.0963(6) Uani d . 1 . .
    H H11 0.2932 0.3324 0.4235 0.116 Uiso calc R 1 . .
    C C12 0.24605(6) 0.1230(3) 0.33668(13) 0.0919(5) Uani d . 1 . .
    H H12 0.2678 0.0184 0.3371 0.110 Uiso calc R 1 . .
    C C13 0.19895(5) 0.0867(2) 0.28451(11) 0.0750(4) Uani d . 1 . .
    H H13 0.1891 -0.0425 0.2503 0.090 Uiso calc R 1 . .
    C C14 0.08175(6) 0.3109(3) 0.21441(12) 0.0771(4) Uani d . 1 . .
    H H14 0.0867 0.4471 0.2436 0.093 Uiso calc R 1 . .
loop_
    _atom_site_aniso_label
    _atom_site_aniso_U_11
    _atom_site_aniso_U_22
    _atom_site_aniso_U_33
    _atom_site_aniso_U_12
    _atom_site_aniso_U_13
    _atom_site_aniso_U_23
    O1 0.0813(8) 0.0791(7) 0.0881(8) -0.0120(6) 0.0032(6) 0.0215(5)
    N1 0.0527(7) 0.0658(8) 0.0743(8) -0.0096(6) 0.0082(6) 0.0067(6)
    C1 0.0522(8) 0.0564(8) 0.0570(7) -0.0001(6) 0.0186(6) -0.0032(6)
    C2 0.0644(9) 0.0780(10) 0.0644(9) -0.0023(7) 0.0131(7) 0.0049(7)
    C3 0.1006(14) 0.0823(11) 0.0750(10) -0.0058(10) 0.0236(9) 0.0207(9)
    C4 0.0993(14) 0.0849(12) 0.0826(11) -0.0263(10) 0.0355(10) 0.0063(9)
    C5 0.0682(10) 0.0902(12) 0.0847(11) -0.0210(9) 0.0242(8) 0.0026(9)
    C6 0.0555(8) 0.0699(9) 0.0742(9) -0.0033(7) 0.0184(7) 0.0063(7)
    C7 0.0714(10) 0.0648(9) 0.0897(11) -0.0116(8) 0.0189(9) 0.0098(8)
    O2 0.0556(7) 0.1164(10) 0.1092(9) 0.0152(6) 0.0132(6) 0.0123(7)
    N2 0.0567(7) 0.0615(7) 0.0645(7) 0.0048(6) 0.0175(6) -0.0040(5)
    C8 0.0557(8) 0.0602(8) 0.0522(7) -0.0013(6) 0.0197(6) 0.0026(6)
    C9 0.0790(12) 0.0746(10) 0.1005(12) -0.0037(8) 0.0303(9) -0.0202(9)
    C10 0.0939(14) 0.0939(13) 0.1047(13) -0.0311(11) 0.0233(11) -0.0271(10)
    C11 0.0647(11) 0.1055(15) 0.0999(13) -0.0158(11) 0.0122(9) 0.0068(11)
    C12 0.0601(10) 0.0924(12) 0.1119(13) 0.0070(9) 0.0218(9) 0.0067(10)
    C13 0.0618(9) 0.0680(9) 0.0873(10) 0.0029(7) 0.0209(8) -0.0064(7)
    C14 0.0667(11) 0.0739(10) 0.0865(11) 0.0132(8) 0.0256(9) 0.0104(8)
_geom_special_details
;
All s.u.'s (except the s.u. in the dihedral angle between two l.s. planes) are
estimated using the full covariance matrix. The cell s.u.'s are taken into
account individually in the estimation of s.u.'s in distances, angles and
torsion angles; correlations between s.u.'s in cell parameters are only used
when they are defined by crystal symmetry. An approximate (isotropic)
treatment of cell s.u.'s is used for estimating s.u.'s involving l.s. planes.
;
loop_
    _geom_bond_atom_site_label_1
    _geom_bond_atom_site_label_2
    _geom_bond_site_symmetry_2
    _geom_bond_distance
    _geom_bond_publ_flag
    O1 C7 . 1.2132(17) ?
    N1 C7 . 1.3314(19) ?
    N1 C1 . 1.4076(17) ?
    N1 H1N . 0.888(16) ?
    C1 C2 . 1.3771(19) ?
    C1 C6 . 1.3797(18) ?
    C2 C3 . 1.369(2) ?
    C2 H2 . 0.9300 ?
    C3 C4 . 1.367(2) ?
    C3 H3 . 0.9300 ?
    C4 C5 . 1.365(2) ?
    C4 H4 . 0.9300 ?
    C5 C6 . 1.371(2) ?
    C5 H5 . 0.9300 ?
    C6 H6 . 0.9300 ?
    C7 H7 . 0.9300 ?
    O2 C14 . 1.2178(18) ?
    N2 C14 . 1.3082(19) ?
    N2 C8 . 1.4089(17) ?
    N2 H2N . 0.857(16) ?
    C8 C13 . 1.3684(19) ?
    C8 C9 . 1.375(2) ?
    C9 C10 . 1.378(2) ?
    C9 H9 . 0.9300 ?
    C10 C11 . 1.359(3) ?
    C10 H10 . 0.9300 ?
    C11 C12 . 1.354(3) ?
    C11 H11 . 0.9300 ?
    C12 C13 . 1.373(2) ?
    C12 H12 . 0.9300 ?
    C13 H13 . 0.9300 ?
    C14 H14 . 0.9300 ?
loop_
    _geom_angle_atom_site_label_1
    _geom_angle_atom_site_label_2
    _geom_angle_atom_site_label_3
    _geom_angle_site_symmetry_1
    _geom_angle_site_symmetry_3
    _geom_angle
    _geom_angle_publ_flag
    C7 N1 C1 . . 128.45(13) ?
    C7 N1 H1N . . 115.8(10) ?
    C1 N1 H1N . . 115.7(10) ?
    C2 C1 C6 . . 119.24(13) ?
    C2 C1 N1 . . 117.46(12) ?
    C6 C1 N1 . . 123.29(12) ?
    C3 C2 C1 . . 120.27(14) ?
    C3 C2 H2 . . 119.9 ?
    C1 C2 H2 . . 119.9 ?
    C4 C3 C2 . . 120.51(15) ?
    C4 C3 H3 . . 119.7 ?
    C2 C3 H3 . . 119.7 ?
    C5 C4 C3 . . 119.30(15) ?
    C5 C4 H4 . . 120.4 ?
    C3 C4 H4 . . 120.4 ?
    C4 C5 C6 . . 121.06(15) ?
    C4 C5 H5 . . 119.5 ?
    C6 C5 H5 . . 119.5 ?
    C5 C6 C1 . . 119.62(14) ?
    C5 C6 H6 . . 120.2 ?
    C1 C6 H6 . . 120.2 ?
    O1 C7 N1 . . 126.94(14) ?
    O1 C7 H7 . . 116.5 ?
    N1 C7 H7 . . 116.5 ?
    C14 N2 C8 . . 128.51(14) ?
    C14 N2 H2N . . 115.9(10) ?
    C8 N2 H2N . . 115.6(10) ?
    C13 C8 C9 . . 118.76(14) ?
    C13 C8 N2 . . 117.69(12) ?
    C9 C8 N2 . . 123.55(13) ?
    C8 C9 C10 . . 119.64(16) ?
    C8 C9 H9 . . 120.2 ?
    C10 C9 H9 . . 120.2 ?
    C11 C10 C9 . . 121.22(17) ?
    C11 C10 H10 . . 119.4 ?
    C9 C10 H10 . . 119.4 ?
    C12 C11 C10 . . 118.93(17) ?
    C12 C11 H11 . . 120.5 ?
    C10 C11 H11 . . 120.5 ?
    C11 C12 C13 . . 120.85(17) ?
    C11 C12 H12 . . 119.6 ?
    C13 C12 H12 . . 119.6 ?
    C8 C13 C12 . . 120.59(15) ?
    C8 C13 H13 . . 119.7 ?
    C12 C13 H13 . . 119.7 ?
    O2 C14 N2 . . 124.22(16) ?
    O2 C14 H14 . . 117.9 ?
    N2 C14 H14 . . 117.9 ?
loop_
    _geom_torsion_atom_site_label_1
    _geom_torsion_atom_site_label_2
    _geom_torsion_atom_site_label_3
    _geom_torsion_atom_site_label_4
    _geom_torsion_site_symmetry_1
    _geom_torsion_site_symmetry_2
    _geom_torsion_site_symmetry_3
    _geom_torsion_site_symmetry_4
    _geom_torsion
    _geom_torsion_publ_flag
    C7 N1 C1 C2 . . . . -171.26(15) ?
    C7 N1 C1 C6 . . . . 9.0(2) ?
    C6 C1 C2 C3 . . . . -0.2(2) ?
    N1 C1 C2 C3 . . . . 180.00(14) ?
    C1 C2 C3 C4 . . . . -0.5(3) ?
    C2 C3 C4 C5 . . . . 0.8(3) ?
    C3 C4 C5 C6 . . . . -0.5(3) ?
    C4 C5 C6 C1 . . . . -0.2(2) ?
    C2 C1 C6 C5 . . . . 0.5(2) ?
    N1 C1 C6 C5 . . . . -179.70(14) ?
    C1 N1 C7 O1 . . . . 1.5(3) ?
    C14 N2 C8 C13 . . . . -178.73(14) ?
    C14 N2 C8 C9 . . . . 1.3(2) ?
    C13 C8 C9 C10 . . . . -1.4(2) ?
    N2 C8 C9 C10 . . . . 178.58(15) ?
    C8 C9 C10 C11 . . . . 1.1(3) ?
    C9 C10 C11 C12 . . . . 0.0(3) ?
    C10 C11 C12 C13 . . . . -0.8(3) ?
    C9 C8 C13 C12 . . . . 0.7(2) ?
    N2 C8 C13 C12 . . . . -179.34(13) ?
    C11 C12 C13 C8 . . . . 0.4(3) ?
    C8 N2 C14 O2 . . . . 179.62(13) ?
loop_
    _geom_hbond_atom_site_label_D
    _geom_hbond_atom_site_label_H
    _geom_hbond_atom_site_label_A
    _geom_hbond_site_symmetry_A
    _geom_hbond_distance_DH
    _geom_hbond_distance_HA
    _geom_hbond_distance_DA
    _geom_hbond_angle_DHA
    N1 H1N O2 2 0.888(16) 1.936(16) 2.8239(17) 178.1(14)
    N2 H2N O1 6 0.857(16) 2.007(16) 2.8637(17) 177.0(14)
data_global
_journal_date_recd_electronic     2009-06-05
_journal_date_accepted     2009-06-13
_journal_name_full     'Acta Crystallographica, Section E'
_journal_year     2009
_journal_volume     65
_journal_issue      7
_journal_page_first     o1633
_journal_page_last     o1633
_journal_paper_category     QO
_journal_coeditor_code     RK2151
_publ_contact_author_name     'Prof. B. Thimme Gowda'
_publ_contact_author_address
;
  Department of Chemistry
  Mangalore University
  Mangalagangotri-574 199
  Mangalore, INDIA
;
_publ_contact_author_email     gowdabt@yahoo.com
_publ_contact_author_fax     '91 824 2287367'
_publ_contact_author_phone     '91 824 2287262'
_publ_section_title
;
<i>N</i>-Phenylformamide
;
loop_
    _publ_author_name
    _publ_author_address
    'B. Thimme Gowda'
; Department of Chemistry
  Mangalore University
  Mangalagangotri 574 199
  Mangalore, India
;
    'Sabine Foro'
; Institute of Materials Science
  Darmstadt University of Technology
  Petersenstrasse 23
  D-64287 Darmstadt, Germany
;
    'Hartmut Fuess '
; Institute of Materials Science
  Darmstadt University of Technology
  Petersenstrasse 23
  D-64287 Darmstadt, Germany
;
