# Supplementary material for: N-Phenyl­formamide
Source: Acta Crystallogr Sect E Struct Rep Online. 2009 Jun 20;65(Pt 7):o1633. doi: 10.1107/S1600536809022776 (PMC2969504; doi:10.1107/S1600536809022776)
Supplement: Supplementary file 2 [file e-65-o1633-Isup2.hkl]

# 
# h,k,l, Fc-squared, Fo-squared, sigma(Fo-squared) and status flag 
# 
data_I 
_shelx_title ' GA10 C2/C' 
_shelx_refln_list_code          4 
_shelx_F_calc_maximum      307.24 
_exptl_crystal_F_000      1024.00 
_reflns_d_resolution_high  0.8300 
 
loop_ 
 _symmetry_equiv_pos_as_xyz 
 'x, y, z' 
 '-x, y, -z+1/2' 
 'x+1/2, y+1/2, z' 
 '-x+1/2, y+1/2, -z+1/2' 
 '-x, -y, -z' 
 'x, -y, z-1/2' 
 '-x+1/2, -y+1/2, -z' 
 'x+1/2, -y+1/2, z-1/2' 
 
_cell_length_a    30.9230 
_cell_length_b     6.1737 
_cell_length_c    14.8140 
_cell_angle_alpha  90.000 
_cell_angle_beta  113.140 
_cell_angle_gamma  90.000 
 
_shelx_F_squared_multiplier     1.000 
 
loop_ 
 _refln_index_h 
 _refln_index_k 
 _refln_index_l 
 _refln_F_squared_calc 
 _refln_F_squared_meas 
 _refln_F_squared_sigma 
 _refln_observed_status 
   4   0   0     7683.15     7683.49     32.75 o 
   6   0   0    45600.52    45780.04    654.42 o 
   8   0   0     1870.33     1754.28      9.77 o 
  10   0   0     8611.21     9082.81     27.17 o 
  12   0   0     2279.80     2432.82     19.28 o 
  14   0   0     5723.49     6283.75     53.12 o 
  16   0   0     3310.14     3677.45     17.89 o 
  18   0   0      501.00      560.87      8.39 o 
  20   0   0       54.13       55.04      5.20 o 
  22   0   0        1.86        0.62      5.16 o 
  24   0   0      442.97      405.49      9.20 o 
  26   0   0      314.97      282.27      8.65 o 
  28   0   0        0.00        6.11      5.94 o 
  30   0   0       16.59       18.38      6.15 o 
  32   0   0      136.36      139.61      8.28 o 
  34   0   0       14.27       11.29      7.32 o 
   1   1   0     2706.96     2671.69      8.91 o 
   3   1   0      722.52      659.50      5.10 o 
   5   1   0      308.61      303.85      2.89 o 
   7   1   0      804.90      765.01      4.28 o 
   9   1   0     2330.11     2276.48     15.07 o 
  11   1   0      450.92      508.02      3.09 o 
  13   1   0      939.15     1044.93      5.83 o 
  15   1   0      156.62      161.75      2.30 o 
  17   1   0      125.15      133.76      2.33 o 
  19   1   0      152.34      180.22      6.81 o 
  21   1   0        1.51        2.43      4.21 o 
  23   1   0      513.70      533.89      8.28 o 
  25   1   0        8.49        5.50      4.92 o 
  27   1   0      130.27      103.63      5.83 o 
  29   1   0      105.85       99.80      5.86 o 
  31   1   0       26.60       28.92      5.68 o 
  33   1   0       11.92        6.33      5.08 o 
   0   2   0    17381.29    16593.62     28.50 o 
   2   2   0     9102.21     9036.43     16.36 o 
   4   2   0     1598.97     1601.12     11.33 o 
   6   2   0      560.64      461.76      5.01 o 
   8   2   0       87.74       88.37      1.97 o 
  10   2   0     3396.71     3589.74     15.90 o 
  12   2   0      100.63      112.08      2.21 o 
  14   2   0      748.36      783.03      4.64 o 
  16   2   0      328.87      289.52      4.07 o 
  18   2   0      126.07      134.56      3.53 o 
  20   2   0      466.44      456.69      7.18 o 
  22   2   0      143.79      133.71      6.57 o 
  24   2   0      174.83      152.94      7.70 o 
  26   2   0       56.97       57.88      6.88 o 
  28   2   0        4.82        1.65      6.57 o 
  30   2   0        5.63        1.37      6.18 o 
  32   2   0       18.29       23.73      8.64 o 
   1   3   0      930.09      948.58      6.13 o 
   3   3   0     3987.48     4072.82     13.81 o 
   5   3   0     1328.30     1408.60     10.03 o 
   7   3   0      143.73      152.71      4.23 o 
   9   3   0     2484.83     2693.36     12.45 o 
  11   3   0       58.96       60.13      3.73 o 
  13   3   0      392.93      427.67      6.23 o 
  15   3   0       22.11       20.13      2.86 o 
  17   3   0      824.25      837.38     11.44 o 
  19   3   0      334.33      314.42      4.81 o 
  21   3   0      659.75      663.60     28.72 o 
  23   3   0      554.48      581.21     11.53 o 
  25   3   0        0.08        7.30      6.30 o 
  27   3   0       11.72        8.31      6.67 o 
  29   3   0      132.99      153.08      8.63 o 
  31   3   0       56.98       69.96      8.00 o 
   0   4   0      173.95      163.72      5.93 o 
   2   4   0       11.95       12.62      2.53 o 
   4   4   0      442.90      456.03      7.13 o 
   6   4   0      100.63       95.65      3.58 o 
   8   4   0       45.60       50.36      3.47 o 
  10   4   0       25.48       25.06      3.92 o 
  12   4   0      163.93      154.46      5.54 o 
  14   4   0      217.49      223.26      6.03 o 
  16   4   0      348.76      354.27     10.81 o 
  18   4   0        6.47        8.08      3.39 o 
  20   4   0      152.88      146.26     15.21 o 
  22   4   0       41.06       46.38      6.58 o 
  24   4   0       20.56       26.54      6.54 o 
  26   4   0        0.76       -3.72      6.22 o 
  28   4   0        8.80       10.02      6.85 o 
   1   5   0       30.85       32.63      4.16 o 
   3   5   0       92.96       87.91      4.61 o 
   5   5   0      118.54      121.39      6.91 o 
   7   5   0      165.06      179.07      5.94 o 
   9   5   0       53.97       45.86      4.96 o 
  11   5   0        0.30        0.84      4.38 o 
  13   5   0       51.86       52.23      4.09 o 
  15   5   0       41.89       35.13      4.99 o 
  17   5   0      179.65      177.47      6.40 o 
  19   5   0        0.04        1.49      3.89 o 
  21   5   0       11.87       10.02      5.49 o 
  23   5   0        2.91        8.51      6.08 o 
  25   5   0       10.22        9.91      6.56 o 
   0   6   0        6.58        0.57      6.57 o 
   2   6   0      175.28      178.72      5.76 o 
   4   6   0       34.67       52.91      5.36 o 
   6   6   0      236.08      244.80      6.10 o 
   8   6   0       12.15       10.81      4.28 o 
  10   6   0       45.78       41.84      5.48 o 
  12   6   0        0.06        2.41      4.78 o 
  14   6   0       35.23       33.28      6.53 o 
  16   6   0        3.28        1.97      5.84 o 
  18   6   0        2.37        0.53      4.77 o 
  20   6   0        0.77        3.28      6.36 o 
   1   7   0       38.37       45.32      5.18 o 
   3   7   0        1.36        2.74      4.57 o 
   5   7   0        0.31        1.27      4.65 o 
   7   7   0       16.56       18.72      4.79 o 
   9   7   0        3.25        1.26      4.70 o 
  11   7   0        5.62        7.89      5.25 o 
 -33   1   1        2.79        2.19      5.16 o 
 -31   1   1       44.37       44.93      5.40 o 
 -29   1   1      277.89      285.61      7.55 o 
 -27   1   1       12.78       12.80      4.95 o 
 -25   1   1     1047.74     1014.22     11.70 o 
 -23   1   1     1082.96     1083.32     12.15 o 
 -21   1   1       35.96       39.25      4.43 o 
 -19   1   1      179.07      216.00      3.48 o 
 -17   1   1      174.23      155.77      3.45 o 
 -15   1   1      530.43      603.40      4.40 o 
 -13   1   1       60.46       61.75      1.64 o 
 -11   1   1      993.48     1010.79      4.84 o 
  -9   1   1     3895.60     4175.51     18.66 o 
  -7   1   1      443.27      365.73      2.31 o 
  -5   1   1    16989.02    17167.34     53.64 o 
  -3   1   1    22013.47    21044.17     71.48 o 
  -1   1   1     4937.35     4653.91     38.70 o 
   1   1   1      719.54      667.49      7.38 o 
   3   1   1      169.47      186.59      3.18 o 
   5   1   1     1372.53     1086.06      4.32 o 
   7   1   1     1861.87     1919.04     15.38 o 
   9   1   1       39.60       43.12      2.21 o 
  11   1   1      622.12      640.08      3.37 o 
  13   1   1     4519.00     4675.96     21.28 o 
  15   1   1        0.34        2.04      1.42 o 
  17   1   1       84.07       94.52      3.04 o 
  19   1   1       60.92       47.08      4.31 o 
  21   1   1     1120.40     1125.29     18.91 o 
  23   1   1       19.69       24.58      4.97 o 
  25   1   1      380.62      379.52      7.85 o 
  27   1   1       53.98       54.65      5.42 o 
  29   1   1       22.55       25.96      5.50 o 
  31   1   1        1.80        8.40      4.99 o 
  33   1   1        9.74        2.66      9.52 o 
 -32   2   1        0.12        1.75      6.91 o 
 -30   2   1        1.96        0.19      6.36 o 
 -28   2   1       58.26       46.57     10.39 o 
 -26   2   1        3.47        5.67      4.59 o 
 -24   2   1        0.87        1.94      4.55 o 
 -22   2   1      132.00      142.41      5.58 o 
 -20   2   1      217.98      197.62      3.88 o 
 -18   2   1        3.24        4.41      2.09 o 
 -16   2   1      293.47      310.06      3.41 o 
 -14   2   1        6.92        7.60      1.79 o 
 -12   2   1     1157.69     1167.93      4.26 o 
 -10   2   1       35.01       33.81      1.43 o 
  -8   2   1      120.17      121.07      1.75 o 
  -6   2   1      657.88      704.64      3.21 o 
  -4   2   1      799.02      901.02      3.88 o 
  -2   2   1      944.21      949.01      3.93 o 
   0   2   1      391.97      417.68      4.02 o 
   2   2   1     1441.74     1385.00      5.64 o 
   4   2   1      437.84      418.42      3.49 o 
   6   2   1     1265.66     1179.03      4.39 o 
   8   2   1     2755.09     2903.02     18.63 o 
  10   2   1       79.85       89.93      2.44 o 
  12   2   1      635.21      697.29      6.28 o 
  14   2   1      351.82      322.61      5.15 o 
  16   2   1        3.69        5.60      1.87 o 
  18   2   1       37.50       28.46      3.09 o 
  20   2   1      129.41      138.92      5.38 o 
  22   2   1      229.44      235.26      8.63 o 
  24   2   1      359.02      337.65      9.71 o 
  26   2   1        5.91        3.52      6.36 o 
  28   2   1        2.45       -2.67      6.85 o 
  30   2   1        1.99        0.97      6.09 o 
  32   2   1        2.40        6.24      8.74 o 
 -31   3   1       19.55       21.63      7.46 o 
 -29   3   1       38.07       51.42      7.13 o 
 -27   3   1       26.58       39.02      6.72 o 
 -25   3   1        6.06        7.32      5.79 o 
 -23   3   1       27.54       20.19      6.23 o 
 -21   3   1       18.79       15.72      3.65 o 
 -19   3   1     1278.06     1296.56     18.45 o 
 -17   3   1        2.67        2.79      2.90 o 
 -15   3   1      166.93      175.98      3.36 o 
 -13   3   1       32.32       35.01      2.40 o 
 -11   3   1      141.18      168.09      2.96 o 
  -9   3   1     3712.76     3911.45     21.74 o 
  -7   3   1      234.01      215.81      2.69 o 
  -5   3   1      264.15      279.79      2.78 o 
  -3   3   1     5135.90     5300.57     32.06 o 
  -1   3   1      503.87      518.77      6.72 o 
   1   3   1      320.44      347.64      3.55 o 
   3   3   1      519.84      541.55      4.44 o 
   5   3   1      193.59      199.20      3.35 o 
   7   3   1     4514.10     4699.40     16.02 o 
   9   3   1       10.02       10.62      3.23 o 
  11   3   1      624.97      620.18      8.09 o 
  13   3   1       34.69       43.12      3.92 o 
  15   3   1       13.09       15.13      2.85 o 
  17   3   1       10.49        6.23      2.87 o 
  19   3   1      355.68      359.57      7.04 o 
  21   3   1      898.98      887.27     13.34 o 
  23   3   1      413.25      425.58     14.21 o 
  25   3   1      180.05      185.06      8.42 o 
  27   3   1       18.03       21.19      6.55 o 
  29   3   1        8.68       12.40      6.77 o 
 -28   4   1       11.42       10.18      6.56 o 
 -26   4   1        5.16        6.77      5.99 o 
 -24   4   1       24.58       32.26      6.29 o 
 -22   4   1      200.45      225.42      6.67 o 
 -20   4   1      223.56      233.85      5.59 o 
 -18   4   1       80.25       79.45      3.97 o 
 -16   4   1       34.56       28.56      3.92 o 
 -14   4   1        7.31        5.42      3.22 o 
 -12   4   1      188.45      190.67      4.47 o 
 -10   4   1       69.69       68.47      3.48 o 
  -8   4   1       42.88       45.04      3.24 o 
  -6   4   1     1218.23     1260.70      7.89 o 
  -4   4   1      164.74      172.67      4.26 o 
  -2   4   1       48.67       51.91      3.52 o 
   0   4   1       45.71       35.53      2.54 o 
   2   4   1       85.14       90.78      2.81 o 
   4   4   1        5.96        8.02      3.48 o 
   6   4   1      241.45      250.07      5.38 o 
   8   4   1      557.52      561.34      9.38 o 
  10   4   1        4.65        5.58      3.96 o 
  12   4   1      184.80      176.55      5.52 o 
  14   4   1      920.92      936.36     10.10 o 
  16   4   1      253.56      249.88      7.88 o 
  18   4   1      299.75      280.19      6.97 o 
  20   4   1        7.58        7.19      6.25 o 
  22   4   1       54.75       55.48      7.03 o 
  24   4   1        4.03        2.36      6.37 o 
  26   4   1       17.67       16.60      8.12 o 
 -25   5   1        3.40        1.09      5.82 o 
 -23   5   1       31.55       25.50      6.38 o 
 -21   5   1        1.57        0.57      4.36 o 
 -19   5   1       18.84       24.79      3.69 o 
 -17   5   1        3.39        2.36      4.64 o 
 -15   5   1        0.65       -1.11      5.48 o 
 -13   5   1       11.60        6.61      4.29 o 
 -11   5   1        6.33        9.76      4.30 o 
  -9   5   1      526.72      550.57      8.10 o 
  -7   5   1        0.99        2.90      4.64 o 
  -5   5   1      161.18      161.25      4.99 o 
  -3   5   1      252.90      231.89      5.44 o 
  -1   5   1       47.80       50.29      4.37 o 
   1   5   1      133.25      148.80      4.98 o 
   3   5   1        6.03        3.44      3.98 o 
   5   5   1      293.74      293.41      6.69 o 
   7   5   1        2.63        3.94      4.56 o 
   9   5   1        8.02        5.73      4.34 o 
  11   5   1       23.66       23.09      3.78 o 
  13   5   1       74.25       69.76      5.10 o 
  15   5   1       40.53       45.03      5.16 o 
  17   5   1       69.00       76.48      5.71 o 
  19   5   1       17.70       18.14      5.01 o 
  21   5   1        0.33        0.34      5.77 o 
  23   5   1        2.33        6.38      6.38 o 
 -20   6   1        0.19       -0.63      4.21 o 
 -18   6   1       25.46       22.50      5.74 o 
 -16   6   1        0.85        6.47      5.98 o 
 -14   6   1        9.51        1.73      5.87 o 
 -12   6   1       89.53       89.05      5.67 o 
 -10   6   1       27.25       27.46      4.35 o 
  -8   6   1        0.16        2.13      4.23 o 
  -6   6   1       86.37       87.85      4.90 o 
  -4   6   1       53.19       57.07      4.80 o 
  -2   6   1      260.65      277.58      8.39 o 
   0   6   1       29.96       28.53      4.62 o 
   2   6   1      104.53      106.97      5.35 o 
   4   6   1      439.13      461.75      7.50 o 
   6   6   1       29.98       36.99      4.71 o 
   8   6   1       27.88       40.89      4.69 o 
  10   6   1       29.29       21.82      4.99 o 
  12   6   1        6.51        4.66      4.96 o 
  14   6   1       14.70       18.97      6.26 o 
  16   6   1        3.41        5.71      6.26 o 
  18   6   1        3.58        2.28      6.85 o 
 -11   7   1       11.50       12.81      4.63 o 
  -9   7   1      106.04      115.03      5.88 o 
  -7   7   1        1.03        2.39      4.59 o 
  -5   7   1       66.73       68.79      5.11 o 
  -3   7   1        2.98       -1.28      4.60 o 
  -1   7   1        0.46       -4.54      4.54 o 
   1   7   1        1.35        3.07      4.57 o 
   3   7   1        3.85        3.30      4.56 o 
   5   7   1        9.60       13.89      4.57 o 
   7   7   1       10.23       11.77      4.64 o 
   9   7   1        3.86        3.59      4.54 o 
 -34   0   2       22.29       24.26     12.70 o 
 -32   0   2        4.25       14.09      6.23 o 
 -30   0   2        1.81        3.12      5.78 o 
 -28   0   2        8.74       12.15      5.80 o 
 -26   0   2       26.43       37.22      6.38 o 
 -24   0   2      615.65      554.89      9.80 o 
 -22   0   2       90.05       73.27      7.21 o 
 -20   0   2      190.94      192.65      6.12 o 
 -18   0   2      357.17      371.56      6.76 o 
 -16   0   2      296.60      335.04      6.02 o 
 -14   0   2     5358.47     5558.34     18.89 o 
 -12   0   2      436.13      400.69      5.24 o 
 -10   0   2     1784.82     1593.95      8.51 o 
  -8   0   2       10.45        4.46      1.72 o 
  -6   0   2    20299.19    20598.52     28.01 o 
  -4   0   2     1965.39     1997.71     14.30 o 
  -2   0   2     6176.44     6007.89     11.80 o 
   0   0   2       57.22       56.80      1.26 o 
   2   0   2    17113.44    15910.03     15.56 o 
   4   0   2     7673.90     7985.96     16.26 o 
   6   0   2      419.62      373.14      3.40 o 
   8   0   2     2602.71     2861.02     20.75 o 
  10   0   2     9264.58     9995.20     18.83 o 
  12   0   2     4843.22     5535.36     40.51 o 
  14   0   2      620.81      730.70     13.52 o 
  16   0   2      735.95      716.41      9.18 o 
  18   0   2     1741.86     1756.29     27.46 o 
  20   0   2      175.18      201.22      7.13 o 
  22   0   2       24.02       20.77      5.77 o 
  24   0   2      282.71      261.56      8.46 o 
  26   0   2       18.76       30.82      6.11 o 
  28   0   2       77.00       61.34      6.63 o 
  30   0   2        3.34        5.72      6.22 o 
  32   0   2        3.69       -3.12     14.27 o 
 -35   1   2        1.68        1.09      5.22 o 
 -33   1   2       10.19        8.50      5.26 o 
 -31   1   2       24.30       23.73      4.99 o 
 -29   1   2        9.23        7.13      4.95 o 
 -27   1   2        0.69        2.65      4.86 o 
 -25   1   2      511.15      463.68      8.17 o 
 -23   1   2      717.03      699.86      8.72 o 
 -21   1   2       56.44       45.16      3.40 o 
 -19   1   2       20.86       26.44      2.47 o 
 -17   1   2     1130.62     1176.35     10.24 o 
 -15   1   2      565.82      658.11      3.81 o 
 -13   1   2     1369.04     1544.63      5.30 o 
 -11   1   2      582.78      495.50      2.39 o 
  -9   1   2      204.09      199.91      1.67 o 
  -7   1   2     5437.69     5397.73     15.89 o 
  -5   1   2     1891.97     1819.84      6.85 o 
  -3   1   2       72.19       79.01      1.22 o 
  -1   1   2      948.32      909.92      6.85 o 
   1   1   2     8485.33     8332.99     21.41 o 
   3   1   2      982.20      991.63      9.04 o 
   5   1   2      554.52      477.28      5.05 o 
   7   1   2      146.44      135.12      1.71 o 
   9   1   2        4.74        2.11      0.95 o 
  11   1   2     1179.67     1222.45      6.37 o 
  13   1   2      201.26      211.89      2.68 o 
  15   1   2      371.76      463.22      4.91 o 
  17   1   2       13.94       12.44      2.77 o 
  19   1   2      100.38      103.75      5.01 o 
  21   1   2      323.27      272.59      6.65 o 
  23   1   2       51.43       30.78      4.89 o 
  25   1   2       94.32       75.08      5.73 o 
  27   1   2        3.18        6.01      4.97 o 
  29   1   2        1.50        3.75      5.98 o 
  31   1   2        0.24        7.15      6.50 o 
 -34   2   2       38.05       39.50      7.74 o 
 -32   2   2       12.73        4.27      6.25 o 
 -30   2   2       44.26       48.72      8.35 o 
 -28   2   2        0.06        4.81      4.65 o 
 -26   2   2      492.37      461.80      9.61 o 
 -24   2   2      842.92      894.76     13.22 o 
 -22   2   2      686.29      672.49     11.11 o 
 -20   2   2      151.40      152.65      3.64 o 
 -18   2   2      240.51      251.86      3.38 o 
 -16   2   2      261.38      230.26      2.60 o 
 -14   2   2     1056.07     1065.42      5.19 o 
 -12   2   2       55.36       61.55      1.49 o 
 -10   2   2        4.32        7.98      1.13 o 
  -8   2   2     4892.88     4858.94     19.87 o 
  -6   2   2     4475.34     4380.87      8.74 o 
  -4   2   2     4872.06     4847.42     10.83 o 
  -2   2   2     2639.13     2670.70     11.65 o 
   0   2   2     1297.96     1333.72      6.28 o 
   2   2   2    11730.03    11617.49     39.75 o 
   4   2   2       97.99      116.97      3.21 o 
   6   2   2       11.25        8.57      1.11 o 
   8   2   2      934.74      855.03      4.49 o 
  10   2   2      527.21      480.54      3.88 o 
  12   2   2      224.55      236.28      6.46 o 
  14   2   2        4.54        2.74      1.71 o 
  16   2   2      598.20      540.27      5.80 o 
  18   2   2      152.13      157.23      5.72 o 
  20   2   2     1356.58     1302.35     16.52 o 
  22   2   2       50.47       45.35      6.84 o 
  24   2   2      186.28      168.90     17.87 o 
  26   2   2       91.42       95.56      7.74 o 
  28   2   2        0.01        1.23      6.27 o 
  30   2   2        2.82       -0.60      6.79 o 
 -31   3   2       27.40       30.32      6.66 o 
 -29   3   2       10.04       14.15      6.78 o 
 -27   3   2       32.87       25.94      6.44 o 
 -25   3   2        8.81       11.06      5.60 o 
 -23   3   2       35.49       32.07      3.86 o 
 -21   3   2        2.39        5.79      3.55 o 
 -19   3   2      848.41      857.99      6.88 o 
 -17   3   2      912.95      927.89      7.80 o 
 -15   3   2        0.93        2.58      2.00 o 
 -13   3   2     1169.64     1202.43      5.91 o 
 -11   3   2     1926.21     1989.88     11.53 o 
  -9   3   2      345.08      393.11      3.33 o 
  -7   3   2      437.07      379.83      3.48 o 
  -5   3   2      182.53      187.69      2.71 o 
  -3   3   2      384.18      389.20      4.32 o 
  -1   3   2        0.51        2.03      1.89 o 
   1   3   2        2.21        3.90      2.00 o 
   3   3   2      192.57      179.45      4.27 o 
   5   3   2      360.55      428.61      4.51 o 
   7   3   2      676.49      704.95      8.79 o 
   9   3   2      303.08      331.58      5.59 o 
  11   3   2        0.04       -0.09      3.57 o 
  13   3   2      676.01      665.56      7.96 o 
  15   3   2      812.34      781.15      7.30 o 
  17   3   2       41.29       39.56      4.79 o 
  19   3   2       25.56       22.59      4.60 o 
  21   3   2      176.08      157.94      8.47 o 
  23   3   2      131.50      128.96      7.94 o 
  25   3   2       27.23       19.34      6.94 o 
  27   3   2        1.89        1.74      6.87 o 
  29   3   2       44.91       48.34      7.51 o 
 -30   4   2       29.32       26.66      7.42 o 
 -28   4   2       28.74       28.89      6.69 o 
 -26   4   2        0.20        3.25      6.36 o 
 -24   4   2      114.39      110.66      5.75 o 
 -22   4   2       13.09       10.68      3.87 o 
 -20   4   2       23.31       26.86      4.04 o 
 -18   4   2      599.24      576.20      6.45 o 
 -16   4   2        2.14       -1.21      3.19 o 
 -14   4   2      142.15      136.53      4.08 o 
 -12   4   2      160.79      180.23      6.23 o 
 -10   4   2      131.82      122.16      3.74 o 
  -8   4   2        5.61        8.74      3.19 o 
  -6   4   2        6.00        5.25      3.64 o 
  -4   4   2      912.68      910.55      8.21 o 
  -2   4   2      237.26      227.29      3.92 o 
   0   4   2       38.37       38.25      3.02 o 
   2   4   2     1361.07     1420.95     18.07 o 
   4   4   2      730.90      772.35      9.70 o 
   6   4   2      403.91      408.56      5.29 o 
   8   4   2        6.42        4.41      3.80 o 
  10   4   2        0.37        1.02      3.94 o 
  12   4   2       12.90        9.37      4.52 o 
  14   4   2      939.70      977.73     13.04 o 
  16   4   2      300.24      306.42      8.19 o 
  18   4   2      115.62      113.99      6.80 o 
  20   4   2       25.17       23.17      6.54 o 
  22   4   2       81.64       70.84      7.30 o 
  24   4   2       67.28       69.23      7.01 o 
  26   4   2       26.85       20.59      7.06 o 
 -25   5   2        1.56       12.88      6.31 o 
 -23   5   2        1.69       -1.21      3.92 o 
 -21   5   2      172.79      147.06      5.32 o 
 -19   5   2        0.10       -2.01      3.93 o 
 -17   5   2       90.42       84.94      5.58 o 
 -15   5   2        6.30       -5.62      5.62 o 
 -13   5   2        6.57       11.01      4.20 o 
 -11   5   2       29.16       27.70      4.50 o 
  -9   5   2        4.14        2.52      4.34 o 
  -7   5   2      733.28      724.04      7.63 o 
  -5   5   2      239.59      236.48      5.50 o 
  -3   5   2      117.31      117.87      4.78 o 
  -1   5   2      272.84      289.37      6.16 o 
   1   5   2      271.25      307.52      5.87 o 
   3   5   2       29.65       33.54      4.92 o 
   5   5   2       26.64       29.81      5.66 o 
   7   5   2       17.45       11.26      4.25 o 
   9   5   2       13.22        8.71      4.21 o 
  11   5   2       21.49       20.66      4.70 o 
  13   5   2        6.12        5.30      4.51 o 
  15   5   2       99.42      107.60      5.93 o 
  17   5   2        3.41       -2.58      4.89 o 
  19   5   2        8.66       13.31      4.89 o 
  21   5   2        1.91       -1.31      5.97 o 
  23   5   2        0.07       -1.18      6.37 o 
 -20   6   2       10.79       14.15      4.21 o 
 -18   6   2       20.20       19.06      4.46 o 
 -16   6   2        0.99       -2.43      6.15 o 
 -14   6   2        6.99        2.27      5.94 o 
 -12   6   2       85.88       89.27      5.62 o 
 -10   6   2       34.69       45.79      4.56 o 
  -8   6   2      372.69      377.68      6.75 o 
  -6   6   2        0.03        2.56      4.24 o 
  -4   6   2       16.05        9.88      4.29 o 
  -2   6   2        4.97        0.02      4.58 o 
   0   6   2       18.75       18.89      4.38 o 
   2   6   2        0.01        5.27      4.38 o 
   4   6   2      503.77      560.92      7.74 o 
   6   6   2       98.98      107.07      5.14 o 
   8   6   2      154.90      142.90      6.31 o 
  10   6   2        6.90        7.92      4.85 o 
  12   6   2        8.73       11.83      4.87 o 
  14   6   2       20.47       21.68      6.52 o 
  16   6   2        2.28        7.79      6.91 o 
  18   6   2        5.21       10.19      8.95 o 
 -11   7   2        8.26        9.85      4.49 o 
  -9   7   2       56.01       65.35      5.39 o 
  -7   7   2       73.41       70.12      5.05 o 
  -5   7   2        0.10        1.20      4.63 o 
  -3   7   2       57.00       64.59      5.13 o 
  -1   7   2       32.97       28.22      5.10 o 
   1   7   2        1.06       -0.42      4.34 o 
   3   7   2       22.52       18.46      4.72 o 
   5   7   2        1.08        3.30      4.28 o 
   7   7   2        3.60        8.95      4.21 o 
   9   7   2       29.03       20.75      5.55 o 
 -35   1   3        1.29        4.98      5.20 o 
 -33   1   3        1.06       -2.60      5.35 o 
 -31   1   3        0.10        1.69      4.76 o 
 -29   1   3       67.09       68.18      5.48 o 
 -27   1   3      678.00      668.63      9.57 o 
 -25   1   3      133.67      129.82      5.88 o 
 -23   1   3       25.65       29.28      4.29 o 
 -21   1   3        0.00        2.37      2.55 o 
 -19   1   3       32.62       31.55      2.56 o 
 -17   1   3     3466.79     3476.60     19.70 o 
 -15   1   3      186.50      209.41      2.51 o 
 -13   1   3     4408.79     4451.17      9.38 o 
 -11   1   3       77.22       76.70      1.37 o 
  -9   1   3      262.02      247.94      2.08 o 
  -7   1   3    30983.27    30446.60     34.75 o 
  -5   1   3    54114.07    56444.77    565.95 o 
  -3   1   3    35916.60    35209.39     71.46 o 
  -1   1   3    54427.98    54211.32    170.44 o 
   1   1   3     6021.08     5717.26     13.74 o 
   3   1   3     3304.81     3161.24     18.55 o 
   5   1   3     2621.79     2934.74     24.22 o 
   7   1   3     1837.98     1966.48     14.95 o 
   9   1   3      139.45      167.81      2.33 o 
  11   1   3       51.03       46.92      3.67 o 
  13   1   3     2408.90     2530.03     14.18 o 
  15   1   3      462.81      415.26      5.07 o 
  17   1   3        6.04        4.70      2.89 o 
  19   1   3       11.51       11.25      4.42 o 
  21   1   3      293.55      231.12      6.37 o 
  23   1   3       92.19       70.44      5.15 o 
  25   1   3      130.67      123.88      6.31 o 
  27   1   3       80.75       79.59      7.48 o 
  29   1   3       91.41       82.14      8.11 o 
 -34   2   3        0.65        1.57      6.02 o 
 -32   2   3        0.57       -1.38      5.87 o 
 -30   2   3       73.12       82.64      5.76 o 
 -28   2   3       42.61       50.62      5.27 o 
 -26   2   3      710.21      690.47     13.88 o 
 -24   2   3       15.23       15.20      3.27 o 
 -22   2   3       44.49       45.88      3.35 o 
 -20   2   3      338.75      346.63      3.84 o 
 -18   2   3      227.23      251.57      2.94 o 
 -16   2   3      191.47      170.00      2.44 o 
 -14   2   3      224.13      220.93      2.22 o 
 -12   2   3     1463.48     1534.85      4.97 o 
 -10   2   3     1699.63     1878.45     12.70 o 
  -8   2   3     2443.37     2467.86     11.35 o 
  -6   2   3      166.93      168.90      4.01 o 
  -4   2   3      208.93      201.27      2.40 o 
  -2   2   3     1005.19      941.46      8.56 o 
   0   2   3     9218.74     9044.31     32.67 o 
   2   2   3      203.80      191.96      3.39 o 
   4   2   3     1708.22     1814.16     22.38 o 
   6   2   3     3071.05     3080.74     16.29 o 
   8   2   3      370.34      353.83      4.59 o 
  10   2   3       34.98       36.06      2.05 o 
  12   2   3      259.70      288.71      3.39 o 
  14   2   3      280.79      280.94      4.47 o 
  16   2   3      777.79      722.63      8.20 o 
  18   2   3     1393.15     1424.09     15.27 o 
  20   2   3      164.99      169.58     10.10 o 
  22   2   3      590.09      602.84     11.89 o 
  24   2   3      121.57      123.37      8.21 o 
  26   2   3      105.16      108.66      7.52 o 
  28   2   3        1.21        4.55      6.96 o 
  30   2   3        1.41        0.46     11.12 o 
 -33   3   3        0.16       -3.66      6.13 o 
 -31   3   3       35.68       38.12      6.88 o 
 -29   3   3       82.28       78.86      6.87 o 
 -27   3   3      195.06      204.35      8.35 o 
 -25   3   3       39.63       27.86      3.98 o 
 -23   3   3      441.62      413.32      6.50 o 
 -21   3   3        1.02        2.79      3.55 o 
 -19   3   3       29.05       24.75      2.80 o 
 -17   3   3        0.73       -1.05      2.46 o 
 -15   3   3      105.37       97.52      2.56 o 
 -13   3   3      392.30      390.72      4.39 o 
 -11   3   3      330.42      350.42      3.43 o 
  -9   3   3       13.78       26.33      2.01 o 
  -7   3   3       28.85       17.87      1.94 o 
  -5   3   3     2129.53     2079.03     10.70 o 
  -3   3   3       20.26       23.56      1.56 o 
  -1   3   3       64.64       65.52      2.76 o 
   1   3   3     1641.86     1734.00     13.38 o 
   3   3   3      207.26      224.73      3.64 o 
   5   3   3      398.48      411.41      5.58 o 
   7   3   3       97.60       83.20      3.22 o 
   9   3   3       43.22       56.78      3.23 o 
  11   3   3       10.70       14.73      3.15 o 
  13   3   3       54.19       53.73      4.57 o 
  15   3   3     1531.28     1518.15     21.56 o 
  17   3   3      617.95      597.12      8.58 o 
  19   3   3       10.44       13.54      6.23 o 
  21   3   3       11.85       10.19      6.84 o 
  23   3   3       70.84       81.22      9.01 o 
  25   3   3       18.32       15.95      6.82 o 
  27   3   3        4.01        3.39      6.56 o 
 -30   4   3       25.72       31.38      6.97 o 
 -28   4   3       63.99       70.68      7.23 o 
 -26   4   3        0.51        4.28      4.86 o 
 -24   4   3        5.64        1.59      3.93 o 
 -22   4   3      122.28      104.85      4.74 o 
 -20   4   3      186.38      197.51      5.34 o 
 -18   4   3      160.53      149.61      4.34 o 
 -16   4   3       38.79       35.77      3.37 o 
 -14   4   3        0.50       -0.58      3.04 o 
 -12   4   3       74.15       62.02      3.46 o 
 -10   4   3       25.67       23.05      3.72 o 
  -8   4   3       20.32       11.97      4.36 o 
  -6   4   3       40.85       41.84      3.93 o 
  -4   4   3       12.98       12.50      2.73 o 
  -2   4   3     1177.60     1195.74     10.41 o 
   0   4   3      294.05      302.01      4.65 o 
   2   4   3      312.14      320.54      7.41 o 
   4   4   3      561.37      542.69      5.86 o 
   6   4   3      193.09      197.78      4.42 o 
   8   4   3       46.40       42.98      3.54 o 
  10   4   3        8.88        9.87      3.43 o 
  12   4   3        7.14        6.66      4.82 o 
  14   4   3        5.09       11.34      5.02 o 
  16   4   3      459.74      465.88     14.30 o 
  18   4   3       18.60       16.77      4.75 o 
  20   4   3        4.91       -0.36      5.69 o 
  22   4   3       25.16       22.44      7.07 o 
  24   4   3       54.10       81.24     12.04 o 
 -27   5   3        0.06        0.26      6.13 o 
 -25   5   3        6.38        8.43      4.32 o 
 -23   5   3        9.38        7.56      4.28 o 
 -21   5   3       15.17       17.08      4.95 o 
 -19   5   3       95.35      101.09      6.09 o 
 -17   5   3        9.11        5.78      3.94 o 
 -15   5   3        6.43        3.32      5.18 o 
 -13   5   3        5.50        3.75      4.03 o 
 -11   5   3       21.14       26.09      4.41 o 
  -9   5   3      376.88      373.71      6.04 o 
  -7   5   3       30.94       23.40      3.89 o 
  -5   5   3        5.28        1.19      4.02 o 
  -3   5   3      305.89      285.21      6.59 o 
  -1   5   3      434.53      436.14      7.38 o 
   1   5   3      405.74      435.61      7.51 o 
   3   5   3      435.28      427.38      5.97 o 
   5   5   3       36.91       38.56      4.38 o 
   7   5   3       21.14       22.02      3.64 o 
   9   5   3        6.88        6.63      4.39 o 
  11   5   3      113.54      118.70      5.78 o 
  13   5   3       53.15       51.03      5.42 o 
  15   5   3        2.89        3.69      4.62 o 
  17   5   3        7.55       11.79      4.99 o 
  19   5   3        2.43        5.63      5.32 o 
  21   5   3        0.41        1.37      6.36 o 
 -20   6   3        0.06       -0.42      4.17 o 
 -18   6   3        0.45       -3.22      4.40 o 
 -16   6   3        0.98       -1.65      5.78 o 
 -14   6   3        0.93       -2.35      5.66 o 
 -12   6   3        9.30        3.79      3.99 o 
 -10   6   3        2.75        1.41      4.18 o 
  -8   6   3       17.68        8.97      4.05 o 
  -6   6   3       33.56       39.21      4.28 o 
  -4   6   3        6.52        6.89      4.16 o 
  -2   6   3       56.19       50.23      4.78 o 
   0   6   3       21.56       24.15      4.15 o 
   2   6   3        0.01        6.38      4.29 o 
   4   6   3        2.75        3.46      4.81 o 
   6   6   3        7.40       16.03      4.93 o 
   8   6   3       46.67       46.81      6.66 o 
  10   6   3        0.17       -1.04      6.47 o 
  12   6   3       16.76       13.81      6.38 o 
  14   6   3       50.90       49.60      7.08 o 
  16   6   3        1.95        6.58      5.79 o 
 -11   7   3        0.27        5.73      4.53 o 
  -9   7   3        0.34        5.59      4.48 o 
  -7   7   3        7.06        5.16      4.52 o 
  -5   7   3       13.10       17.33      4.49 o 
  -3   7   3        0.13        0.04      4.69 o 
  -1   7   3        0.01        0.24      4.45 o 
   1   7   3       53.46       51.53      5.01 o 
   3   7   3       23.49       26.79      4.48 o 
   5   7   3       55.18       49.16      4.91 o 
   7   7   3        5.25       11.05      5.20 o 
 -36   0   4      119.85      137.86     13.11 o 
 -34   0   4       60.48       63.49      7.02 o 
 -32   0   4       49.93       35.32      6.35 o 
 -30   0   4      230.46      264.96      8.79 o 
 -28   0   4     1320.41     1316.93     14.96 o 
 -26   0   4       21.53       21.42      5.90 o 
 -24   0   4      529.89      517.07     15.45 o 
 -22   0   4        2.69        3.65      4.35 o 
 -20   0   4      143.03      164.40     10.37 o 
 -18   0   4      304.15      361.61      6.40 o 
 -16   0   4     1853.54     1761.68     29.81 o 
 -14   0   4     3953.90     4163.77     15.53 o 
 -12   0   4     1617.98     1555.23      8.80 o 
 -10   0   4     1641.26     1658.19      8.05 o 
  -8   0   4        4.55        1.36      1.38 o 
  -6   0   4    15991.95    15283.49     59.73 o 
  -4   0   4    94398.05    99220.55    349.89 o 
  -2   0   4       66.98       52.44      4.94 o 
   0   0   4      269.34      336.41      6.16 o 
   2   0   4     2152.82     2036.06      6.19 o 
   4   0   4       96.76      107.92      2.13 o 
   6   0   4     3325.82     3402.16     16.63 o 
   8   0   4      494.62      543.79      4.35 o 
  10   0   4     2750.88     2900.07     21.97 o 
  12   0   4     1025.36     1180.23     14.49 o 
  14   0   4      619.25      570.07     15.98 o 
  16   0   4      133.80      148.05      6.30 o 
  18   0   4      269.57      259.70      7.49 o 
  20   0   4      654.22      619.82     10.56 o 
  22   0   4      719.68      653.11     11.32 o 
  24   0   4      164.99      137.61      7.48 o 
  26   0   4       46.25       41.56      6.48 o 
  28   0   4       99.79       95.80     15.52 o 
  30   0   4        0.75       -1.47      7.19 o 
 -35   1   4        0.55       -0.05      5.21 o 
 -33   1   4        0.03        0.23      5.03 o 
 -31   1   4      180.78      177.03      6.81 o 
 -29   1   4       46.57       39.29      5.35 o 
 -27   1   4        5.58        8.73      4.87 o 
 -25   1   4       13.23       10.27      4.62 o 
 -23   1   4        0.75        0.52      3.99 o 
 -21   1   4      438.62      456.83      8.36 o 
 -19   1   4      500.68      501.32      7.88 o 
 -17   1   4       82.58       80.72      5.00 o 
 -15   1   4      157.44      161.55      3.14 o 
 -13   1   4      797.31      821.66      5.15 o 
 -11   1   4     4400.90     4402.64     11.56 o 
  -9   1   4       79.30       91.82      1.66 o 
  -7   1   4      888.80      827.23      6.09 o 
  -5   1   4    48395.66    47864.14    142.52 o 
  -3   1   4     2728.49     2400.32     11.52 o 
  -1   1   4      461.54      478.31      2.71 o 
   1   1   4     3528.05     3495.71     12.97 o 
   3   1   4      151.88      146.10      2.11 o 
   5   1   4      316.16      352.81      3.68 o 
   7   1   4       50.25       57.84      1.99 o 
   9   1   4      283.11      307.94      6.07 o 
  11   1   4     1004.87     1012.19      6.44 o 
  13   1   4        8.15       10.86      2.46 o 
  15   1   4      239.10      250.76      4.04 o 
  17   1   4      126.58      112.35      3.96 o 
  19   1   4      171.01      185.66      5.90 o 
  21   1   4        0.83       -1.48      4.46 o 
  23   1   4       32.25       18.88      4.81 o 
  25   1   4       36.86       39.54      6.80 o 
  27   1   4        2.09        4.90      5.80 o 
  29   1   4        1.47       -2.61      6.01 o 
 -34   2   4        6.90       14.07      5.37 o 
 -32   2   4       15.78       15.56      4.85 o 
 -30   2   4       26.85       25.84      5.33 o 
 -28   2   4      352.69      325.50      7.44 o 
 -26   2   4      262.35      265.02      6.11 o 
 -24   2   4       18.98       20.60      3.35 o 
 -22   2   4      130.48      132.56      3.22 o 
 -20   2   4       64.53       62.76      2.65 o 
 -18   2   4      796.35      791.35      4.73 o 
 -16   2   4      139.87      141.88      2.53 o 
 -14   2   4     2776.81     3019.28     18.12 o 
 -12   2   4     1122.19     1100.90      6.60 o 
 -10   2   4     3882.28     4160.65     18.56 o 
  -8   2   4        1.90        0.24      1.41 o 
  -6   2   4     2136.22     2029.71     12.41 o 
  -4   2   4      744.64      764.10      7.76 o 
  -2   2   4     3148.20     3189.01      6.38 o 
   0   2   4       87.95       95.24      2.27 o 
   2   2   4      874.06      922.95      7.98 o 
   4   2   4       83.31       82.64      1.83 o 
   6   2   4     2531.10     2685.20     31.79 o 
   8   2   4      804.42      821.73      7.19 o 
  10   2   4       62.08       68.24      2.51 o 
  12   2   4      620.80      575.34      9.26 o 
  14   2   4        0.78        3.12      3.22 o 
  16   2   4        9.28       12.93      4.19 o 
  18   2   4       78.55       70.25      5.19 o 
  20   2   4      750.45      767.82     24.26 o 
  22   2   4        0.61        2.74      6.77 o 
  24   2   4        8.39        8.27      6.78 o 
  26   2   4        7.95       10.85      6.13 o 
  28   2   4       40.10       51.81      7.27 o 
 -33   3   4        1.78        3.25      5.85 o 
 -31   3   4        0.24       -3.20      5.62 o 
 -29   3   4        3.74        5.02      5.87 o 
 -27   3   4        1.04        0.26      3.88 o 
 -25   3   4      218.60      207.01      5.40 o 
 -23   3   4      135.09      132.52      4.13 o 
 -21   3   4      192.18      196.51      4.44 o 
 -19   3   4      129.52      124.51      3.34 o 
 -17   3   4        0.07        2.19      2.47 o 
 -15   3   4      133.07      144.54      2.79 o 
 -13   3   4      413.67      414.99      3.73 o 
 -11   3   4      655.35      638.75      8.07 o 
  -9   3   4       26.07       17.17      2.08 o 
  -7   3   4     2823.29     2849.52     29.10 o 
  -5   3   4      774.04      740.90      7.97 o 
  -3   3   4       22.33       22.68      2.29 o 
  -1   3   4      113.16      116.94      2.28 o 
   1   3   4      746.81      739.57     12.33 o 
   3   3   4       48.95       40.52      2.79 o 
   5   3   4      746.74      765.21     14.45 o 
   7   3   4      112.81      103.09      3.55 o 
   9   3   4       35.90       34.85      3.25 o 
  11   3   4      275.78      252.92      4.84 o 
  13   3   4      315.32      296.64      9.25 o 
  15   3   4      367.18      372.35     13.26 o 
  17   3   4       24.18       20.88      4.68 o 
  19   3   4      103.30      114.71      7.79 o 
  21   3   4      162.89      170.95      8.48 o 
  23   3   4        3.85        4.78      6.39 o 
  25   3   4       18.11       20.84      6.73 o 
  27   3   4        2.24        7.01     10.94 o 
 -30   4   4        8.86       12.57      6.58 o 
 -28   4   4       17.57       27.65      5.05 o 
 -26   4   4        6.38        6.77      4.06 o 
 -24   4   4       41.28       30.57      4.06 o 
 -22   4   4       84.06       94.09      4.75 o 
 -20   4   4        4.44       11.51      3.75 o 
 -18   4   4       29.72       25.98      3.46 o 
 -16   4   4       16.45       16.83      3.12 o 
 -14   4   4      131.53      118.09      3.33 o 
 -12   4   4      267.10      259.06     11.66 o 
 -10   4   4      346.54      320.97     11.48 o 
  -8   4   4       66.51       71.15      4.00 o 
  -6   4   4       11.21       17.44      2.83 o 
  -4   4   4      263.03      245.15      4.22 o 
  -2   4   4        1.06        2.67      2.82 o 
   0   4   4       42.42       43.79      3.28 o 
   2   4   4       63.91       59.96      3.96 o 
   4   4   4       18.72       16.31      3.28 o 
   6   4   4      241.63      233.93      4.79 o 
   8   4   4       54.85       52.70      3.78 o 
  10   4   4      101.76      113.51      4.46 o 
  12   4   4      215.47      232.57      5.47 o 
  14   4   4       59.78       63.81      5.23 o 
  16   4   4      324.60      319.01      7.42 o 
  18   4   4       12.86       21.13      5.15 o 
  20   4   4      143.03      107.17     20.10 o 
  22   4   4       53.90       62.85      7.38 o 
  24   4   4       13.91       15.19      7.62 o 
 -27   5   4        0.31       -0.68      4.10 o 
 -25   5   4        0.19        3.04      4.83 o 
 -23   5   4       27.77       29.00      5.15 o 
 -21   5   4       78.30       83.26      5.70 o 
 -19   5   4      163.22      165.73      5.52 o 
 -17   5   4      100.17       95.75      4.94 o 
 -15   5   4        0.09       -0.38      5.25 o 
 -13   5   4      119.62      113.53      7.43 o 
 -11   5   4      568.75      562.14      7.91 o 
  -9   5   4       36.37       47.84      4.03 o 
  -7   5   4      246.09      246.40     10.24 o 
  -5   5   4       27.94       25.60      4.60 o 
  -3   5   4      366.06      367.36      7.06 o 
  -1   5   4       25.25       25.67      4.59 o 
   1   5   4       39.23       40.64      3.76 o 
   3   5   4      388.07      451.69      7.41 o 
   5   5   4       71.46       59.85      4.62 o 
   7   5   4       81.19       85.39      4.33 o 
   9   5   4       92.42       90.83      4.47 o 
  11   5   4        7.62        9.68      4.66 o 
  13   5   4       30.00       18.33      5.07 o 
  15   5   4        0.12        3.47      4.94 o 
  17   5   4       45.64       45.56      5.59 o 
  19   5   4       11.89       17.65      4.94 o 
 -22   6   4       16.53       19.04      5.56 o 
 -20   6   4        2.66        2.30      4.49 o 
 -18   6   4        4.12        7.50      4.37 o 
 -16   6   4        0.08        0.53      5.68 o 
 -14   6   4        0.35        3.82      4.47 o 
 -12   6   4        0.96        0.92      3.74 o 
 -10   6   4       64.38       72.35      5.60 o 
  -8   6   4       15.53       18.66      4.16 o 
  -6   6   4       74.51       82.92      4.71 o 
  -4   6   4       15.91       10.55      4.23 o 
  -2   6   4       11.08        7.46      4.81 o 
   0   6   4       16.21       22.58      4.95 o 
   2   6   4      179.59      189.85      6.33 o 
   4   6   4        7.68       12.86      4.83 o 
   6   6   4        0.35        6.16      4.84 o 
   8   6   4        0.00       -6.34      6.34 o 
  10   6   4        2.34       -0.56      6.73 o 
  12   6   4        4.33       -3.05      6.39 o 
  14   6   4       24.46       22.55      6.82 o 
 -11   7   4       10.88       11.48      4.63 o 
  -9   7   4       50.21       58.29      4.88 o 
  -7   7   4        0.00        5.61      4.63 o 
  -5   7   4       19.06       20.44      4.75 o 
  -3   7   4        0.35       -3.81      4.69 o 
  -1   7   4        4.09        5.88      4.36 o 
   1   7   4        3.03        3.60      4.39 o 
   3   7   4        0.00        3.05      4.44 o 
   5   7   4        1.75        3.56      5.09 o 
 -35   1   5        4.88        5.33      5.30 o 
 -33   1   5        0.97        0.96      4.87 o 
 -31   1   5        4.79        8.54      5.38 o 
 -29   1   5      140.35      125.76      6.21 o 
 -27   1   5       53.15       48.60      5.28 o 
 -25   1   5      362.43      395.07      7.39 o 
 -23   1   5        5.73        5.86      3.34 o 
 -21   1   5       51.89       53.44      3.08 o 
 -19   1   5      308.98      324.16      4.02 o 
 -17   1   5      241.29      263.81      3.19 o 
 -15   1   5     1188.68     1178.32      8.45 o 
 -13   1   5        7.12        9.71      1.38 o 
 -11   1   5       15.94       16.57      1.40 o 
  -9   1   5      193.69      221.37      3.66 o 
  -7   1   5    11616.71    11254.40     36.07 o 
  -5   1   5      950.15      968.85      6.73 o 
  -3   1   5     5192.56     5027.70     13.02 o 
  -1   1   5       31.73       31.11      1.34 o 
   1   1   5     4160.22     3944.04     16.34 o 
   3   1   5       16.19       17.01      1.23 o 
   5   1   5     1893.43     1951.50     16.97 o 
   7   1   5     4412.98     4720.84     42.81 o 
   9   1   5     1276.21     1271.87     19.83 o 
  11   1   5     1128.28     1274.87     20.03 o 
  13   1   5       87.47      100.62      2.84 o 
  15   1   5       34.27       33.01      3.08 o 
  17   1   5      209.26      212.81      4.90 o 
  19   1   5        7.10        1.50      4.58 o 
  21   1   5      121.22      127.45      8.87 o 
  23   1   5        2.32        3.70      6.36 o 
  25   1   5       23.40       22.97      6.10 o 
  27   1   5       43.70       35.01      6.85 o 
 -34   2   5        0.72        0.66      5.01 o 
 -32   2   5        0.12        4.94      5.00 o 
 -30   2   5       31.92       39.93      4.33 o 
 -28   2   5        1.27        3.57      3.56 o 
 -26   2   5        3.70        5.08      3.41 o 
 -24   2   5      871.43      883.72      8.44 o 
 -22   2   5       79.68       82.35      2.98 o 
 -20   2   5       21.37       19.60      2.51 o 
 -18   2   5      179.04      188.93      3.22 o 
 -16   2   5     1311.24     1313.60      6.70 o 
 -14   2   5      625.76      690.64      4.17 o 
 -12   2   5      244.55      232.53      2.72 o 
 -10   2   5      271.08      252.54      4.62 o 
  -8   2   5     3139.56     3130.56     21.76 o 
  -6   2   5        1.48        2.35      1.37 o 
  -4   2   5     1543.33     1618.00     12.31 o 
  -2   2   5      197.56      189.02      5.36 o 
   0   2   5       87.07       83.72      2.26 o 
   2   2   5      555.14      640.14      6.54 o 
   4   2   5        2.23        0.71      1.51 o 
   6   2   5      561.08      643.51      5.62 o 
   8   2   5       74.93       74.46      3.28 o 
  10   2   5      738.11      671.29      8.17 o 
  12   2   5       21.44       20.84      3.35 o 
  14   2   5        0.03        2.94      3.47 o 
  16   2   5      409.70      447.37      8.88 o 
  18   2   5      121.34       98.73      6.52 o 
  20   2   5      138.67      121.65      7.58 o 
  22   2   5       15.65       17.26      6.63 o 
  24   2   5       18.04       12.63      6.65 o 
  26   2   5       14.97       11.55      6.49 o 
 -33   3   5        2.34        3.62      6.05 o 
 -31   3   5       27.83       27.43      6.08 o 
 -29   3   5        1.38        5.08      4.03 o 
 -27   3   5        7.66        9.73      4.01 o 
 -25   3   5        1.32       -2.16      3.47 o 
 -23   3   5      151.48      153.47      4.33 o 
 -21   3   5       38.95       30.50      3.36 o 
 -19   3   5      205.54      213.69      3.81 o 
 -17   3   5        0.36        0.79      2.80 o 
 -15   3   5       97.59      105.23      2.69 o 
 -13   3   5      505.95      537.93      4.79 o 
 -11   3   5      261.84      221.07      3.07 o 
  -9   3   5      424.24      404.94      4.07 o 
  -7   3   5       32.69       27.83      2.06 o 
  -5   3   5      598.03      583.24      4.95 o 
  -3   3   5     2646.86     2696.69     17.57 o 
  -1   3   5      477.08      472.80      5.63 o 
   1   3   5      661.83      740.37      9.93 o 
   3   3   5      173.94      200.37      4.06 o 
   5   3   5        4.87        5.93      2.88 o 
   7   3   5        7.39        8.09      3.08 o 
   9   3   5       65.22       64.51      3.76 o 
  11   3   5      881.15      800.88     11.31 o 
  13   3   5       21.90       25.62      4.10 o 
  15   3   5      190.88      198.47      5.36 o 
  17   3   5      122.80      115.38      6.83 o 
  19   3   5      432.07      426.58     12.76 o 
  21   3   5        1.13        1.28      6.52 o 
  23   3   5        7.80       19.65      6.93 o 
  25   3   5        6.90       13.89      7.33 o 
 -30   4   5        1.62        6.61      4.64 o 
 -28   4   5        3.06        1.23      4.27 o 
 -26   4   5       16.88       27.77      4.60 o 
 -24   4   5       95.83       98.77      5.02 o 
 -22   4   5      220.35      212.69      8.02 o 
 -20   4   5       15.82        9.85      3.66 o 
 -18   4   5       65.84       81.46      3.73 o 
 -16   4   5      204.19      206.54      5.25 o 
 -14   4   5        5.52        1.59      3.33 o 
 -12   4   5       67.66       58.27      4.71 o 
 -10   4   5      280.42      276.58     12.92 o 
  -8   4   5     2155.79     2075.00     15.83 o 
  -6   4   5        2.00        0.28      2.90 o 
  -4   4   5      677.21      708.39      6.32 o 
  -2   4   5      724.89      731.11      6.52 o 
   0   4   5        4.36        5.52      3.55 o 
   2   4   5      270.51      249.36      5.47 o 
   4   4   5      133.61      130.72      4.82 o 
   6   4   5        6.69        4.95      3.39 o 
   8   4   5      252.97      261.46      5.38 o 
  10   4   5      883.25      913.71     10.26 o 
  12   4   5       25.20       25.42      4.03 o 
  14   4   5      364.65      360.23      6.44 o 
  16   4   5      221.91      200.47      6.74 o 
  18   4   5       39.49       35.23      5.61 o 
  20   4   5        0.80        4.14      6.50 o 
  22   4   5        4.87        5.75      7.40 o 
 -27   5   5       51.05       46.95      5.50 o 
 -25   5   5        0.91        2.50      4.88 o 
 -23   5   5       23.91       27.85      5.00 o 
 -21   5   5        0.05        2.96      4.82 o 
 -19   5   5       12.38       15.63      4.19 o 
 -17   5   5        8.38        8.79      4.16 o 
 -15   5   5        0.00        2.71      3.88 o 
 -13   5   5      295.60      283.23      9.91 o 
 -11   5   5       57.81       70.77      4.67 o 
  -9   5   5        2.20        5.75      4.28 o 
  -7   5   5      303.73      297.02      7.23 o 
  -5   5   5      241.88      270.17     12.21 o 
  -3   5   5      721.93      756.09     10.12 o 
  -1   5   5      371.24      349.85      5.69 o 
   1   5   5       73.53       83.20      4.08 o 
   3   5   5       24.29       29.34      4.38 o 
   5   5   5      203.17      176.71      7.26 o 
   7   5   5       86.58      104.57      5.16 o 
   9   5   5      391.66      396.77      6.63 o 
  11   5   5       22.84       29.51      4.26 o 
  13   5   5      128.36      133.78      6.42 o 
  15   5   5       54.93       41.08      5.45 o 
  17   5   5       16.35       26.92      5.43 o 
  19   5   5        0.01        1.09      5.64 o 
 -20   6   5        6.11        2.82      4.39 o 
 -18   6   5        1.43        4.45      4.30 o 
 -16   6   5        9.96        5.99      3.72 o 
 -14   6   5        6.81        7.89      4.37 o 
 -12   6   5       19.19       18.63      3.98 o 
 -10   6   5       11.23        7.57      3.94 o 
  -8   6   5       78.94       84.86      4.59 o 
  -6   6   5        7.19        3.65      4.33 o 
  -4   6   5        2.61        0.65      4.58 o 
  -2   6   5       20.62       29.83      5.15 o 
   0   6   5      100.63      105.43      5.51 o 
   2   6   5        0.00       -1.88      4.77 o 
   4   6   5       15.21       18.01      4.74 o 
   6   6   5       75.88       72.39      7.08 o 
   8   6   5        3.01        2.17      6.55 o 
  10   6   5        9.51       11.22      6.45 o 
  12   6   5       27.47       27.06      5.79 o 
  -9   7   5       22.95       26.83      4.86 o 
  -7   7   5       38.57       48.89      5.06 o 
  -5   7   5        1.24       -1.35      4.53 o 
  -3   7   5        0.90        1.19      4.49 o 
  -1   7   5       14.55       16.75      4.73 o 
   1   7   5       36.29       32.60      4.74 o 
 -36   0   6       10.94       13.63     10.28 o 
 -34   0   6       13.85        5.03     10.12 o 
 -32   0   6      198.99      197.68     13.92 o 
 -30   0   6      211.61      226.62      8.41 o 
 -28   0   6     1190.32     1218.21     34.42 o 
 -26   0   6       90.13       91.14      5.94 o 
 -24   0   6       57.99       52.55      5.14 o 
 -22   0   6       49.68       57.79      5.02 o 
 -20   0   6      579.87      548.00     22.50 o 
 -18   0   6       73.90       60.99      5.59 o 
 -16   0   6       86.86       98.72      3.12 o 
 -14   0   6     2446.94     2336.23     30.38 o 
 -12   0   6     1749.30     1745.95     19.70 o 
 -10   0   6     1428.00     1236.34     10.47 o 
  -8   0   6     1070.29     1087.94     11.92 o 
  -6   0   6      127.30      138.32      3.54 o 
  -4   0   6     6815.46     6472.85     17.41 o 
  -2   0   6      685.19      639.95      5.04 o 
   0   0   6      903.48     1024.91      8.46 o 
   2   0   6      257.25      311.06      3.65 o 
   4   0   6      250.76      254.15      6.68 o 
   6   0   6      392.61      403.90      4.22 o 
   8   0   6      249.87      214.00      3.68 o 
  10   0   6     2475.42     2644.18     24.22 o 
  12   0   6      143.72      181.17      7.74 o 
  14   0   6       61.15       61.06      3.46 o 
  16   0   6        3.33        1.70      3.35 o 
  18   0   6      754.85      679.26     23.10 o 
  20   0   6       16.05       14.79      5.76 o 
  22   0   6      399.70      393.26     10.86 o 
  24   0   6       14.27       18.35      5.61 o 
  26   0   6        0.68        4.24      5.70 o 
 -35   1   6        1.59        2.97      4.93 o 
 -33   1   6       16.16       24.33      4.90 o 
 -31   1   6       36.39       27.87      5.58 o 
 -29   1   6      155.35      171.38      6.29 o 
 -27   1   6      366.98      384.53      9.60 o 
 -25   1   6       94.42       90.98      3.93 o 
 -23   1   6       16.01       13.41      2.87 o 
 -21   1   6      126.67      133.95      3.16 o 
 -19   1   6      132.40      142.71      3.01 o 
 -17   1   6       83.03       83.04      2.49 o 
 -15   1   6        1.70        0.61      1.50 o 
 -13   1   6     1000.77      963.47      7.43 o 
 -11   1   6     2855.30     2977.77      8.33 o 
  -9   1   6      279.01      276.99      2.53 o 
  -7   1   6      141.72      124.83      1.47 o 
  -5   1   6      544.01      675.84      4.51 o 
  -3   1   6     6268.39     6082.41     28.48 o 
  -1   1   6     4578.88     4822.27     19.14 o 
   1   1   6      101.88      115.11      1.71 o 
   3   1   6       27.62       30.88      1.92 o 
   5   1   6       13.48       13.39      1.38 o 
   7   1   6      335.88      372.11      5.48 o 
   9   1   6       21.29       16.10      2.09 o 
  11   1   6      351.43      350.08      5.32 o 
  13   1   6      800.55      790.25     10.47 o 
  15   1   6       45.61       30.58      3.33 o 
  17   1   6      355.75      360.01      5.29 o 
  19   1   6       83.42       90.53     18.08 o 
  21   1   6       14.35       10.52      6.57 o 
  23   1   6        8.19       11.59      6.24 o 
  25   1   6        0.00       -0.36      5.82 o 
  27   1   6        5.68       15.33      7.21 o 
 -34   2   6       11.66       11.01      5.19 o 
 -32   2   6       40.20       44.40      5.37 o 
 -30   2   6       59.47       54.53      4.42 o 
 -28   2   6      221.86      244.23      5.98 o 
 -26   2   6       65.95       73.28      3.25 o 
 -24   2   6      196.68      185.29      3.74 o 
 -22   2   6      119.13      106.83      3.21 o 
 -20   2   6      555.50      575.75      4.92 o 
 -18   2   6        0.19        0.23      2.35 o 
 -16   2   6      399.45      430.46      6.63 o 
 -14   2   6      854.51      831.74      5.88 o 
 -12   2   6     1475.58     1338.97      6.53 o 
 -10   2   6     2975.53     2815.56     12.67 o 
  -8   2   6        0.32       -0.48      1.53 o 
  -6   2   6      587.89      578.89      4.87 o 
  -4   2   6     2526.72     2564.56      8.19 o 
  -2   2   6      529.41      499.91      6.63 o 
   0   2   6        0.01        5.24      1.77 o 
   2   2   6      111.54      108.25      2.46 o 
   4   2   6      553.61      628.46      4.38 o 
   6   2   6      164.90      151.94      3.80 o 
   8   2   6        0.00        0.28      2.96 o 
  10   2   6       56.84       60.36      3.65 o 
  12   2   6        7.35       10.23      3.49 o 
  14   2   6      633.06      686.19      7.50 o 
  16   2   6     1156.17     1110.13      9.27 o 
  18   2   6      308.74      316.05      7.15 o 
  20   2   6       44.15       45.63      7.08 o 
  22   2   6      179.71      160.07      8.09 o 
  24   2   6       30.23       33.44      7.22 o 
  26   2   6        5.89        6.10      6.55 o 
 -33   3   6        0.04       -1.48      6.41 o 
 -31   3   6       13.63       12.60      4.22 o 
 -29   3   6        1.77        1.56      3.53 o 
 -27   3   6        0.33       -0.17      3.45 o 
 -25   3   6       30.30       22.08      3.53 o 
 -23   3   6       15.94        7.64      3.29 o 
 -21   3   6       34.67       36.76      3.39 o 
 -19   3   6       17.87       21.69      3.22 o 
 -17   3   6      107.38      124.87      3.10 o 
 -15   3   6       73.30       62.78      2.57 o 
 -13   3   6      102.48       93.23      2.70 o 
 -11   3   6      364.98      317.35      4.90 o 
  -9   3   6       15.87       20.96      1.94 o 
  -7   3   6        8.48        8.17      2.42 o 
  -5   3   6       38.95       35.67      2.71 o 
  -3   3   6        2.38        2.22      2.42 o 
  -1   3   6      225.96      249.09      4.93 o 
   1   3   6       51.28       47.66      3.51 o 
   3   3   6       71.00       66.73      3.82 o 
   5   3   6       64.17       68.39      3.94 o 
   7   3   6       37.75       39.11      3.52 o 
   9   3   6      212.22      215.05      5.01 o 
  11   3   6       18.03       24.20      4.05 o 
  13   3   6      480.10      460.64      9.49 o 
  15   3   6       62.80       61.12      4.33 o 
  17   3   6       30.85       30.56      4.44 o 
  19   3   6      186.68      216.28      8.83 o 
  21   3   6        9.74       17.96      6.54 o 
  23   3   6        0.43        2.03      6.28 o 
 -30   4   6        0.51       -0.12      5.16 o 
 -28   4   6       38.29       35.73      4.76 o 
 -26   4   6       34.86       38.29      4.51 o 
 -24   4   6        0.10        5.32      4.03 o 
 -22   4   6       59.01       64.47      4.44 o 
 -20   4   6       19.74       16.44      3.82 o 
 -18   4   6       60.80       56.54      3.99 o 
 -16   4   6       10.41       12.49      4.24 o 
 -14   4   6       89.47      107.77      4.32 o 
 -12   4   6      163.85      154.34      6.51 o 
 -10   4   6      520.80      500.56      5.54 o 
  -8   4   6       23.35       27.62      3.22 o 
  -6   4   6       35.92       37.24      3.30 o 
  -4   4   6      384.30      390.52      5.24 o 
  -2   4   6       66.84       55.85      3.75 o 
   0   4   6       34.49       39.02      4.15 o 
   2   4   6      395.51      379.93      6.46 o 
   4   4   6        8.55        3.29      3.85 o 
   6   4   6       11.33        8.14      3.74 o 
   8   4   6       13.50        7.49      3.71 o 
  10   4   6       67.10       71.77      4.32 o 
  12   4   6       36.51       27.11      4.01 o 
  14   4   6      106.33       99.31      4.85 o 
  16   4   6       26.14       31.81      5.28 o 
  18   4   6        1.54        2.64      5.23 o 
  20   4   6        3.07        7.21      6.70 o 
 -27   5   6        9.97       11.67      7.39 o 
 -25   5   6       26.02       18.53      6.74 o 
 -23   5   6       10.26       17.23      5.36 o 
 -21   5   6       33.05       36.08      5.18 o 
 -19   5   6       62.96       54.28      4.44 o 
 -17   5   6       66.24       64.91      4.49 o 
 -15   5   6       37.54       50.14      4.40 o 
 -13   5   6      392.84      393.43      6.70 o 
 -11   5   6       75.20       62.52      4.52 o 
  -9   5   6        3.06        2.59      4.01 o 
  -7   5   6       22.03       15.79      4.19 o 
  -5   5   6        6.08        4.02      4.09 o 
  -3   5   6        7.80       10.09      3.48 o 
  -1   5   6       14.55        9.30      3.47 o 
   1   5   6        0.57        2.97      3.33 o 
   3   5   6       34.15       29.21      4.39 o 
   5   5   6       16.48       12.83      4.30 o 
   7   5   6        2.92        3.93      4.42 o 
   9   5   6        5.65       10.55      4.15 o 
  11   5   6        0.04        1.13      3.86 o 
  13   5   6       16.11       20.69      4.48 o 
  15   5   6       36.39       33.95      5.62 o 
  17   5   6       81.08      100.56      6.51 o 
 -20   6   6       10.04        7.38      5.64 o 
 -18   6   6        0.02       -2.86      4.50 o 
 -16   6   6        0.27        1.33      3.62 o 
 -14   6   6       23.64       35.26      4.44 o 
 -12   6   6       26.62       26.52      3.99 o 
 -10   6   6       25.45       23.08      4.58 o 
  -8   6   6       40.89       48.14      4.86 o 
  -6   6   6        0.70        0.64      4.46 o 
  -4   6   6        4.92       -1.19      4.37 o 
  -2   6   6       49.93       65.54      5.46 o 
   0   6   6       27.53       31.58      4.84 o 
   2   6   6       34.93       31.81      4.93 o 
   4   6   6       45.89       37.70      5.16 o 
   6   6   6       11.51        8.25      4.84 o 
   8   6   6        7.46       10.79      4.79 o 
  10   6   6        2.47       -0.88      6.05 o 
  -5   7   6        0.59        2.99      4.48 o 
 -35   1   7       22.40       12.39      9.60 o 
 -33   1   7       46.99       54.12      5.86 o 
 -31   1   7      465.94      472.64     11.96 o 
 -29   1   7      138.35      135.70      5.53 o 
 -27   1   7      100.75      120.00      4.33 o 
 -25   1   7       43.13       55.99      3.72 o 
 -23   1   7       67.16       62.75      3.50 o 
 -21   1   7      792.51      792.25     11.47 o 
 -19   1   7       40.08       40.64      2.53 o 
 -17   1   7        3.43        4.67      2.15 o 
 -15   1   7     2899.12     2911.40     14.55 o 
 -13   1   7       20.07       18.25      1.55 o 
 -11   1   7       47.76       47.86      1.54 o 
  -9   1   7      820.24      774.81     15.29 o 
  -7   1   7    10259.60    10033.23     17.17 o 
  -5   1   7      157.47      144.64      3.15 o 
  -3   1   7      718.85      728.74      5.90 o 
  -1   1   7     1816.72     1818.27     17.58 o 
   1   1   7     1733.58     1871.55      9.06 o 
   3   1   7       31.47       37.85      1.73 o 
   5   1   7       17.33       21.42      2.07 o 
   7   1   7     1054.04     1034.82      8.26 o 
   9   1   7        1.17       -0.40      2.16 o 
  11   1   7     1034.77      977.22     10.52 o 
  13   1   7      969.58      953.72      8.91 o 
  15   1   7      107.79      111.99      4.47 o 
  17   1   7       12.96       11.90      3.67 o 
  19   1   7       49.75       47.09      6.44 o 
  21   1   7      280.08      279.90     16.67 o 
  23   1   7       17.73       19.99      6.70 o 
  25   1   7       12.59       13.18      6.56 o 
 -34   2   7        1.74        1.40      6.93 o 
 -32   2   7       21.35       32.13      7.20 o 
 -30   2   7       97.56      100.14      6.12 o 
 -28   2   7      148.68      143.29      5.59 o 
 -26   2   7       21.05       20.42      3.34 o 
 -24   2   7      195.50      182.74      4.22 o 
 -22   2   7      197.20      193.59      3.74 o 
 -20   2   7      124.06      121.49      3.26 o 
 -18   2   7      172.11      171.13      3.30 o 
 -16   2   7     1088.64     1075.65      8.86 o 
 -14   2   7      149.91      169.62      2.91 o 
 -12   2   7     4538.57     4228.72      9.66 o 
 -10   2   7     3280.59     3055.63     18.28 o 
  -8   2   7      496.46      432.06      3.20 o 
  -6   2   7     6877.46     6414.04     20.80 o 
  -4   2   7      113.37      110.86      3.19 o 
  -2   2   7      958.30      968.28      4.76 o 
   0   2   7       89.08      100.41      2.41 o 
   2   2   7      634.61      620.71      7.75 o 
   4   2   7      167.68      175.21      4.48 o 
   6   2   7      344.77      341.62      5.09 o 
   8   2   7      451.78      424.65      5.76 o 
  10   2   7      392.42      389.69      5.81 o 
  12   2   7      272.65      253.24      5.52 o 
  14   2   7       24.26       24.53      3.97 o 
  16   2   7       55.24       54.77      4.29 o 
  18   2   7      181.91      208.46      5.54 o 
  20   2   7       47.30       37.90      6.96 o 
  22   2   7       28.40       34.52      7.97 o 
  24   2   7        2.39        7.45      6.20 o 
 -33   3   7       48.66       54.27      5.63 o 
 -31   3   7        2.23        1.65      4.26 o 
 -29   3   7        2.59        3.26      3.97 o 
 -27   3   7       99.81       90.62      5.05 o 
 -25   3   7        3.44        0.67      4.08 o 
 -23   3   7        5.50        2.04      4.04 o 
 -21   3   7      147.32      141.91      9.53 o 
 -19   3   7       18.25       22.89      3.03 o 
 -17   3   7       41.60       35.89      2.91 o 
 -15   3   7       24.26       28.20      2.47 o 
 -13   3   7      126.39      125.58      2.94 o 
 -11   3   7      345.45      328.90      3.40 o 
  -9   3   7      437.72      420.27      5.85 o 
  -7   3   7     1160.84     1146.65      8.46 o 
  -5   3   7       23.31       21.28      2.55 o 
  -3   3   7      172.12      184.70      5.85 o 
  -1   3   7       27.02       29.54      3.46 o 
   1   3   7       75.01       78.37      4.02 o 
   3   3   7      157.36      160.30      4.71 o 
   5   3   7        2.51        3.76      3.63 o 
   7   3   7       50.59       51.12      3.89 o 
   9   3   7      266.75      269.45      5.47 o 
  11   3   7      381.64      390.54     10.48 o 
  13   3   7       63.47       56.75      4.35 o 
  15   3   7       94.04       84.87      4.88 o 
  17   3   7      127.71      142.30      5.25 o 
  19   3   7        0.38        0.91      5.76 o 
  21   3   7        5.00        6.83      6.01 o 
 -30   4   7        0.33       -0.12      5.38 o 
 -28   4   7        4.46        3.08      5.25 o 
 -26   4   7        4.25        3.53      4.88 o 
 -24   4   7       12.57       14.71      5.29 o 
 -22   4   7       45.74       53.44      7.20 o 
 -20   4   7       16.70       15.10      4.60 o 
 -18   4   7      104.88       75.46      7.15 o 
 -16   4   7       31.83       27.41      6.71 o 
 -14   4   7      212.06      201.34      6.17 o 
 -12   4   7      427.31      387.26      7.63 o 
 -10   4   7      771.19      767.21      6.28 o 
  -8   4   7      133.91      104.87      4.18 o 
  -6   4   7       43.56       35.28      3.45 o 
  -4   4   7      560.53      579.57      6.16 o 
  -2   4   7      327.21      324.97      5.36 o 
   0   4   7       74.59       76.28      6.18 o 
   2   4   7       78.70       63.80      4.45 o 
   4   4   7       73.45       76.35      5.71 o 
   6   4   7       71.22       66.05      4.59 o 
   8   4   7      130.27      118.57      4.77 o 
  10   4   7       18.14       23.60      5.24 o 
  12   4   7        6.25        5.26      4.02 o 
  14   4   7       14.41       15.28      4.19 o 
  16   4   7        0.08        1.57      4.00 o 
  18   4   7        2.95       -3.77      5.61 o 
 -27   5   7        4.22        6.42      7.09 o 
 -25   5   7       36.03       30.62      6.91 o 
 -23   5   7       33.11       30.27     12.07 o 
 -21   5   7        2.40        8.97      7.95 o 
 -19   5   7        2.95        5.22      4.99 o 
 -17   5   7        0.87        1.61      6.61 o 
 -15   5   7       15.39       14.30      4.87 o 
 -13   5   7       28.27       21.75      4.16 o 
 -11   5   7       82.34       74.78      5.16 o 
  -9   5   7        1.53        1.12      5.21 o 
  -7   5   7       41.61       30.91      4.39 o 
  -5   5   7       66.53       65.91      3.84 o 
  -3   5   7      101.95       98.55      4.65 o 
  -1   5   7      262.07      232.23      5.14 o 
   1   5   7        6.40        9.51      3.53 o 
   3   5   7       18.61       25.09      4.46 o 
   5   5   7       15.26       18.54      4.45 o 
   7   5   7      152.86      147.50      5.81 o 
   9   5   7      149.81      147.93      6.24 o 
  11   5   7       35.35       35.04      4.56 o 
  13   5   7       50.45       62.41      5.14 o 
  15   5   7       19.85       17.06      5.62 o 
 -20   6   7        0.00        2.63      5.47 o 
 -18   6   7       19.86       21.54      4.79 o 
 -16   6   7       49.77       62.78      4.98 o 
 -14   6   7        0.02       -0.65      5.03 o 
 -12   6   7       28.56       28.20      4.92 o 
 -10   6   7       34.75       21.48      6.87 o 
  -8   6   7        1.73        0.90      5.66 o 
  -6   6   7       37.01       35.61      6.40 o 
  -4   6   7        2.37       -0.01      5.82 o 
  -2   6   7        0.12       -3.75      5.93 o 
   0   6   7        0.82        7.01      6.23 o 
   2   6   7        0.00        3.83      4.64 o 
   4   6   7        3.24        2.15      3.89 o 
   6   6   7        0.80        0.66      4.79 o 
   8   6   7        0.10       -0.11      4.75 o 
 -36   0   8       47.53       34.28      9.87 o 
 -34   0   8       18.81       18.15     10.30 o 
 -32   0   8       27.54       15.49      9.61 o 
 -30   0   8       50.35       37.34      9.83 o 
 -28   0   8      167.61      181.15     16.23 o 
 -26   0   8       67.27       79.63      5.54 o 
 -24   0   8        5.02        4.29      4.98 o 
 -22   0   8      208.48      226.68      6.50 o 
 -20   0   8      407.29      457.26      7.68 o 
 -18   0   8      706.70      736.06      8.55 o 
 -16   0   8     1005.15      957.97     14.94 o 
 -14   0   8       90.45       86.73      3.78 o 
 -12   0   8       21.00       13.63      3.17 o 
 -10   0   8      460.10      441.08      6.13 o 
  -8   0   8     3320.49     3424.91     26.84 o 
  -6   0   8      402.33      421.57     12.59 o 
  -4   0   8     2393.08     2473.15     90.04 o 
  -2   0   8        1.46        0.98      1.37 o 
   0   0   8     1634.93     1611.72      8.04 o 
   2   0   8        8.53        9.84      2.39 o 
   4   0   8      126.49      125.37      4.48 o 
   6   0   8      729.44      719.39      7.55 o 
   8   0   8        0.03        2.46      3.00 o 
  10   0   8      264.74      267.61      5.99 o 
  12   0   8      270.69      270.17      6.93 o 
  14   0   8        0.81        4.39      3.56 o 
  16   0   8       28.93       22.27      3.72 o 
  18   0   8      325.54      335.78      9.29 o 
  20   0   8        0.14        8.95      5.87 o 
  22   0   8       55.58       68.46      6.81 o 
  24   0   8        4.95       13.46      7.83 o 
 -35   1   8       32.95       41.87      5.24 o 
 -33   1   8        3.07        4.35      4.74 o 
 -31   1   8      109.57      121.40      5.73 o 
 -29   1   8       55.03       55.83      5.92 o 
 -27   1   8        0.29        2.75      4.27 o 
 -25   1   8      128.97      145.89      5.21 o 
 -23   1   8        0.90        2.21      3.86 o 
 -21   1   8       34.98       36.88      3.34 o 
 -19   1   8      292.44      264.95      3.88 o 
 -17   1   8       27.35       28.00      2.79 o 
 -15   1   8      480.27      461.83      4.19 o 
 -13   1   8       54.80       54.83      2.35 o 
 -11   1   8      298.17      268.82      4.04 o 
  -9   1   8     3107.67     2980.05     25.61 o 
  -7   1   8     1746.63     1622.46     17.26 o 
  -5   1   8        2.77        3.49      1.36 o 
  -3   1   8      295.25      322.87      2.97 o 
  -1   1   8        2.13        1.82      1.48 o 
   1   1   8      126.74      142.43      2.43 o 
   3   1   8      349.67      331.00      3.85 o 
   5   1   8        6.95        8.93      2.37 o 
   7   1   8      584.07      600.04      6.03 o 
   9   1   8      290.62      291.42      3.79 o 
  11   1   8      333.46      369.93      6.77 o 
  13   1   8      102.71       94.81      3.92 o 
  15   1   8       12.47       16.96      3.92 o 
  17   1   8       61.93       52.04      4.17 o 
  19   1   8        3.54        7.84      4.78 o 
  21   1   8        0.36        1.17      5.91 o 
  23   1   8        4.01       11.19      6.10 o 
 -34   2   8        0.69        0.04      6.94 o 
 -32   2   8       31.94       23.85      7.66 o 
 -30   2   8       48.54       45.69      5.61 o 
 -28   2   8        2.66        1.27      3.29 o 
 -26   2   8       87.53       83.56      3.94 o 
 -24   2   8        0.71       -0.29      3.17 o 
 -22   2   8        3.66        1.75      3.15 o 
 -20   2   8      125.58      126.64      3.84 o 
 -18   2   8      239.14      259.58      5.97 o 
 -16   2   8       31.73       37.34      2.83 o 
 -14   2   8       25.05       28.79      2.48 o 
 -12   2   8       15.38       10.92      2.36 o 
 -10   2   8      753.72      628.68      8.59 o 
  -8   2   8     2354.72     2255.20      8.76 o 
  -6   2   8      337.09      344.78      4.35 o 
  -4   2   8      473.42      448.95      4.15 o 
  -2   2   8        9.39        9.66      1.89 o 
   0   2   8      535.66      584.63      4.06 o 
   2   2   8       28.79       33.41      2.58 o 
   4   2   8      459.50      447.14      6.28 o 
   6   2   8      379.03      376.88      7.59 o 
   8   2   8      154.73      156.75      6.05 o 
  10   2   8      481.75      481.42     10.45 o 
  12   2   8       25.10       26.00      4.02 o 
  14   2   8       92.25       96.71      4.59 o 
  16   2   8        8.38       12.02      3.96 o 
  18   2   8        0.65        0.04      4.57 o 
  20   2   8       17.33       11.02      5.91 o 
  22   2   8       25.41       23.44      7.35 o 
 -33   3   8        7.63        7.25      4.40 o 
 -31   3   8        1.92       -0.15      4.53 o 
 -29   3   8        1.53        1.85      4.33 o 
 -27   3   8       11.00        5.76      4.33 o 
 -25   3   8       49.45       42.26      4.64 o 
 -23   3   8        3.53        1.85      3.94 o 
 -21   3   8       92.05       88.12      3.73 o 
 -19   3   8      109.31      103.52      4.17 o 
 -17   3   8       90.94       83.46      4.05 o 
 -15   3   8        2.42        3.12      2.77 o 
 -13   3   8       49.59       53.71      2.76 o 
 -11   3   8       63.30       55.28      2.67 o 
  -9   3   8      387.81      379.08      5.67 o 
  -7   3   8      148.68      140.17      3.05 o 
  -5   3   8      159.03      136.83      4.08 o 
  -3   3   8       83.98       87.16      3.54 o 
  -1   3   8       45.80       52.12      3.23 o 
   1   3   8       63.03       63.51      4.12 o 
   3   3   8       74.46       80.99      4.37 o 
   5   3   8       32.94       32.66      4.03 o 
   7   3   8      116.14      117.06      5.43 o 
   9   3   8      403.30      392.62      6.32 o 
  11   3   8        6.00        1.06      3.81 o 
  13   3   8       33.32       35.30      4.37 o 
  15   3   8       66.98       71.84      4.61 o 
  17   3   8       29.41       36.05      4.58 o 
  19   3   8        1.57        6.52      7.93 o 
 -30   4   8        1.24       -0.26      5.35 o 
 -28   4   8        4.19        2.27      5.44 o 
 -26   4   8       12.82       11.48      5.16 o 
 -24   4   8       21.82       16.98      6.63 o 
 -22   4   8        3.03        2.96      4.76 o 
 -20   4   8       14.34       11.00      4.63 o 
 -18   4   8      153.82      167.70      8.56 o 
 -16   4   8      390.82      388.74     13.61 o 
 -14   4   8       46.27       37.93      3.39 o 
 -12   4   8        1.04       -0.01      3.16 o 
 -10   4   8       62.17       60.84      3.61 o 
  -8   4   8     1235.57     1224.03     16.09 o 
  -6   4   8       71.89       63.09      5.42 o 
  -4   4   8      107.13      112.72      6.86 o 
  -2   4   8      126.10      135.65      5.15 o 
   0   4   8        0.68       -0.94      3.89 o 
   2   4   8      204.90      202.53      9.75 o 
   4   4   8       15.83       19.38      4.14 o 
   6   4   8       19.85       18.57      4.26 o 
   8   4   8       19.81       16.05      4.37 o 
  10   4   8       73.41       63.25      4.56 o 
  12   4   8        1.01        1.68      4.24 o 
  14   4   8       17.10       15.19      4.26 o 
  16   4   8       21.17       22.71      4.61 o 
 -25   5   8       30.82       41.64      8.31 o 
 -23   5   8       10.50       10.20      7.01 o 
 -21   5   8        6.31       -0.31      6.51 o 
 -19   5   8        0.94       -0.82      6.70 o 
 -17   5   8       22.05       26.61      4.98 o 
 -15   5   8        7.88        6.44      4.60 o 
 -13   5   8       19.02       16.76      4.12 o 
 -11   5   8      116.42      115.87      4.88 o 
  -9   5   8      101.93      116.70      5.66 o 
  -7   5   8        3.57       -0.59      5.03 o 
  -5   5   8       13.27       13.03      4.05 o 
  -3   5   8        4.76        3.94      3.91 o 
  -1   5   8       12.57       18.15      4.39 o 
   1   5   8       59.78       49.59      5.47 o 
   3   5   8       56.07       69.87      5.08 o 
   5   5   8      119.75      126.24      5.86 o 
   7   5   8       11.16       13.10      4.53 o 
   9   5   8       61.71       68.85      5.55 o 
  11   5   8      106.34      115.93      6.53 o 
  13   5   8       19.78       30.18      5.27 o 
 -18   6   8       18.99       25.31      4.72 o 
 -16   6   8       15.15       22.14      5.35 o 
 -14   6   8        7.63       13.75      5.22 o 
 -12   6   8        5.57        9.85      4.22 o 
 -10   6   8        2.93       -0.45      4.62 o 
  -8   6   8        2.05       -3.61      5.90 o 
  -6   6   8        6.38        2.29      5.95 o 
  -4   6   8        0.05       -3.60      6.21 o 
  -2   6   8       75.10      100.69     20.74 o 
   0   6   8       30.15       33.06      6.37 o 
   2   6   8      134.24      156.60      6.27 o 
   4   6   8       25.22       26.39      4.83 o 
   6   6   8        4.64        7.83      4.86 o 
 -35   1   9        0.00       -1.97      4.66 o 
 -33   1   9       43.19       49.83      5.09 o 
 -31   1   9       42.01       54.73      5.30 o 
 -29   1   9      296.91      330.52      8.95 o 
 -27   1   9       20.15       26.35      4.48 o 
 -25   1   9       69.23       61.02      3.80 o 
 -23   1   9        5.32        7.04      3.41 o 
 -21   1   9        7.59        7.06      2.86 o 
 -19   1   9        1.18        3.51      2.80 o 
 -17   1   9      343.43      341.17      4.50 o 
 -15   1   9        4.99        8.29      2.33 o 
 -13   1   9        2.74        0.93      2.28 o 
 -11   1   9      368.84      328.64      5.18 o 
  -9   1   9       15.71       15.61      2.56 o 
  -7   1   9     1056.95     1047.74      8.19 o 
  -5   1   9       30.26       30.53      2.40 o 
  -3   1   9      547.90      591.57      4.33 o 
  -1   1   9       14.63       19.23      2.27 o 
   1   1   9       15.88       12.21      2.86 o 
   3   1   9      372.81      368.50      5.00 o 
   5   1   9        4.94        7.41      2.60 o 
   7   1   9        0.26        0.26      2.75 o 
   9   1   9        5.50        8.34      3.23 o 
  11   1   9      235.32      221.35      5.56 o 
  13   1   9      683.39      662.67     10.34 o 
  15   1   9        0.40        2.13      3.87 o 
  17   1   9      344.44      335.65      6.35 o 
  19   1   9       34.63       32.15      4.83 o 
  21   1   9        0.18        3.53      5.60 o 
 -34   2   9       10.64        6.42      7.21 o 
 -32   2   9        0.82        3.49      6.67 o 
 -30   2   9        0.00       -0.81      3.83 o 
 -28   2   9       32.34       31.63      3.75 o 
 -26   2   9       28.50       24.43      3.42 o 
 -24   2   9        8.58        7.65      3.26 o 
 -22   2   9        4.31        4.25      3.18 o 
 -20   2   9      222.10      220.99      3.94 o 
 -18   2   9      177.74      197.00      4.02 o 
 -16   2   9       17.99       21.30      2.59 o 
 -14   2   9        0.65        3.03      2.47 o 
 -12   2   9      699.35      656.52      7.03 o 
 -10   2   9        1.31        3.00      2.35 o 
  -8   2   9      125.58      133.15      3.91 o 
  -6   2   9       47.22       41.41      2.94 o 
  -4   2   9      169.90      177.48      3.29 o 
  -2   2   9       10.81       12.73      2.28 o 
   0   2   9       92.35       86.85      2.99 o 
   2   2   9      200.40      194.05      4.81 o 
   4   2   9       50.25       49.81      3.96 o 
   6   2   9        2.08        2.79      3.71 o 
   8   2   9      109.69      105.58      4.94 o 
  10   2   9       47.25       43.04      4.08 o 
  12   2   9       23.39       19.53      4.01 o 
  14   2   9        0.05        1.25      3.87 o 
  16   2   9        2.10        5.18      3.89 o 
  18   2   9        4.40        3.64      4.64 o 
  20   2   9        0.18        2.90      6.41 o 
 -33   3   9        5.05       10.20      4.60 o 
 -31   3   9        2.10        1.32      4.42 o 
 -29   3   9       16.39       17.02      4.64 o 
 -27   3   9        1.09       -0.65      4.28 o 
 -25   3   9       17.50       22.19      4.22 o 
 -23   3   9       22.02       23.94      3.32 o 
 -21   3   9       15.79       14.98      3.22 o 
 -19   3   9       14.27       16.08      3.64 o 
 -17   3   9      399.82      375.97      9.31 o 
 -15   3   9        2.53        6.23      3.11 o 
 -13   3   9     1091.08     1124.17      7.28 o 
 -11   3   9       87.48      105.05      3.54 o 
  -9   3   9       82.90       71.71      3.19 o 
  -7   3   9       18.31       13.83      2.43 o 
  -5   3   9      164.20      165.11      3.74 o 
  -3   3   9        3.59       -0.65      2.66 o 
  -1   3   9       52.63       43.42      3.23 o 
   1   3   9      118.63      138.51      6.01 o 
   3   3   9       91.83       82.43      4.44 o 
   5   3   9      127.10      119.18      5.02 o 
   7   3   9      109.81       89.81      7.54 o 
   9   3   9       79.24       81.31      4.93 o 
  11   3   9        5.72        5.22      3.84 o 
  13   3   9       72.56       76.20      4.82 o 
  15   3   9      101.63      101.83      5.01 o 
  17   3   9       20.58       22.11      4.66 o 
 -30   4   9        1.03        0.49      5.18 o 
 -28   4   9       31.94       30.29      7.69 o 
 -26   4   9       23.06       25.00      7.30 o 
 -24   4   9       49.00       42.75      5.63 o 
 -22   4   9        0.01        5.05      4.70 o 
 -20   4   9      116.34      129.22      8.37 o 
 -18   4   9      103.82       98.45      7.85 o 
 -16   4   9        0.07        3.63      4.41 o 
 -14   4   9      292.72      298.35      5.77 o 
 -12   4   9      246.55      243.43      4.76 o 
 -10   4   9        4.36        2.39      3.36 o 
  -8   4   9       74.29       62.05      3.70 o 
  -6   4   9      155.60      154.13      4.23 o 
  -4   4   9       16.16       20.16      3.52 o 
  -2   4   9      113.75       98.78      4.13 o 
   0   4   9        7.85        4.61      3.99 o 
   2   4   9        8.16        2.68      3.97 o 
   4   4   9       67.55       69.15      4.75 o 
   6   4   9        0.68        2.50      4.72 o 
   8   4   9      109.60      100.36      5.42 o 
  10   4   9       30.14       25.04      4.76 o 
  12   4   9        1.55        1.49      4.62 o 
  14   4   9      181.17      191.95      6.46 o 
 -25   5   9        0.58        6.46      7.66 o 
 -23   5   9       51.87       68.32      8.06 o 
 -21   5   9        0.93        4.83      6.62 o 
 -19   5   9        0.32        0.15      6.74 o 
 -17   5   9       25.09       16.87      6.55 o 
 -15   5   9       11.75        7.02      6.44 o 
 -13   5   9       29.58       33.26      4.41 o 
 -11   5   9       35.66       27.28      4.25 o 
  -9   5   9        0.26       -1.41      3.99 o 
  -7   5   9       21.81       20.17      3.52 o 
  -5   5   9       48.02       43.56      3.97 o 
  -3   5   9       12.18       14.81      4.27 o 
  -1   5   9        0.11       -4.17      4.17 o 
   1   5   9       89.08       73.90      5.18 o 
   3   5   9        0.10        7.53      4.54 o 
   5   5   9       31.74       30.50      4.69 o 
   7   5   9        0.53       -2.48      4.67 o 
   9   5   9       10.25        9.16      5.38 o 
  11   5   9        6.69        1.09      6.47 o 
 -16   6   9        0.63        3.36      7.23 o 
 -14   6   9       68.89       72.08      5.82 o 
 -12   6   9       22.17       22.93      4.63 o 
 -10   6   9       30.10       32.58      4.74 o 
  -8   6   9       19.72       21.11      4.74 o 
  -6   6   9        0.10       -2.28      5.60 o 
  -4   6   9        0.02        4.49      5.76 o 
  -2   6   9        6.09       15.73      5.97 o 
   0   6   9        2.23        1.43      5.62 o 
   2   6   9        4.39        0.29      4.93 o 
 -36   0  10       93.35      102.16      7.55 o 
 -34   0  10       59.89       66.86      6.64 o 
 -32   0  10      760.64      877.75     13.12 o 
 -30   0  10       19.96       29.98      6.07 o 
 -28   0  10        7.97        6.97      5.02 o 
 -26   0  10        8.32        1.05      4.73 o 
 -24   0  10        3.93       -0.42      4.96 o 
 -22   0  10      132.02      141.21      6.16 o 
 -20   0  10       89.65       81.83      5.70 o 
 -18   0  10      445.57      423.26      8.24 o 
 -16   0  10      468.72      497.80      7.16 o 
 -14   0  10       28.56       34.94      4.30 o 
 -12   0  10     1106.79     1107.34     29.89 o 
 -10   0  10      812.53      828.42     32.25 o 
  -8   0  10      412.60      442.94     16.88 o 
  -6   0  10     3313.19     3495.21     23.79 o 
  -4   0  10      319.51      288.77      6.82 o 
  -2   0  10       27.05       37.59      4.61 o 
   0   0  10       46.70       56.52      4.97 o 
   2   0  10      402.25      456.18      8.11 o 
   4   0  10       33.03       38.03      5.17 o 
   6   0  10     2784.32     2860.60     18.37 o 
   8   0  10     1077.45     1142.71     39.39 o 
  10   0  10      331.42      329.18      8.16 o 
  12   0  10      660.01      672.64     11.46 o 
  14   0  10       38.20       45.93      6.73 o 
  16   0  10        9.17       12.39      5.86 o 
 -35   1  10       23.18       22.25      4.40 o 
 -33   1  10        1.30        3.54      3.86 o 
 -31   1  10       27.76       34.16      4.32 o 
 -29   1  10       87.65       90.60      4.73 o 
 -27   1  10        2.74        6.44      3.58 o 
 -25   1  10        2.13        3.86      3.45 o 
 -23   1  10        9.12        8.72      3.49 o 
 -21   1  10        0.83        3.09      3.21 o 
 -19   1  10       12.74       12.80      3.13 o 
 -17   1  10      249.53      230.15      5.15 o 
 -15   1  10        0.01        2.51      2.45 o 
 -13   1  10        2.35        5.20      2.69 o 
 -11   1  10       49.74       46.96      2.90 o 
  -9   1  10      297.19      231.44      3.84 o 
  -7   1  10      240.13      204.65      3.62 o 
  -5   1  10      462.91      507.82      4.65 o 
  -3   1  10       15.78       12.33      2.95 o 
  -1   1  10       12.73       10.83      3.02 o 
   1   1  10       37.25       37.18      3.27 o 
   3   1  10      130.88      120.58      4.00 o 
   5   1  10      179.66      173.32      4.53 o 
   7   1  10       34.64       39.42      4.67 o 
   9   1  10       81.65       91.64      5.28 o 
  11   1  10      132.76      138.04      5.04 o 
  13   1  10       10.80       17.03      4.92 o 
  15   1  10       31.75       27.64      4.96 o 
  17   1  10        4.14       11.41      5.69 o 
  19   1  10        2.03        7.79      6.05 o 
 -34   2  10        3.76        5.57      6.66 o 
 -32   2  10       34.16       35.92      4.98 o 
 -30   2  10        0.00       -2.28      4.39 o 
 -28   2  10       16.93       12.61      3.68 o 
 -26   2  10       26.04       21.21      3.09 o 
 -24   2  10       27.53       25.25      3.07 o 
 -22   2  10       62.42       61.51      3.25 o 
 -20   2  10       53.72       57.90      3.54 o 
 -18   2  10        0.11       -0.80      3.09 o 
 -16   2  10      172.79      185.30      3.60 o 
 -14   2  10      223.49      202.75      3.69 o 
 -12   2  10      163.66      144.15      3.31 o 
 -10   2  10        2.84        2.97      2.46 o 
  -8   2  10     1059.65     1014.19     10.34 o 
  -6   2  10       63.65       58.17      2.92 o 
  -4   2  10        2.01        1.91      2.46 o 
  -2   2  10        3.86        2.75      3.21 o 
   0   2  10       29.28       29.40      5.29 o 
   2   2  10       25.73       25.60      5.33 o 
   4   2  10       87.29       85.40      6.06 o 
   6   2  10      132.93      133.22      6.87 o 
   8   2  10      472.59      517.46     10.03 o 
  10   2  10       59.21       67.22      8.13 o 
  12   2  10       28.88       32.92      4.95 o 
  14   2  10        5.30        7.13      4.68 o 
  16   2  10       57.58       69.85      5.72 o 
  18   2  10       34.32       31.94      6.18 o 
 -31   3  10       15.91       11.27      4.45 o 
 -29   3  10       11.48        7.11      4.45 o 
 -27   3  10        9.60        7.94      4.24 o 
 -25   3  10       23.23       17.33      3.52 o 
 -23   3  10       13.71       11.02      3.37 o 
 -21   3  10       65.89       66.87      3.62 o 
 -19   3  10       30.23       27.76      3.33 o 
 -17   3  10      206.41      183.61      4.88 o 
 -15   3  10     1326.70     1289.13     10.91 o 
 -13   3  10       10.19        9.87      3.27 o 
 -11   3  10      396.00      364.06      5.37 o 
  -9   3  10     1007.45      966.79     14.81 o 
  -7   3  10       73.73       74.30      4.10 o 
  -5   3  10       18.96       13.69      3.40 o 
  -3   3  10        2.34        4.19      3.77 o 
  -1   3  10       55.45       63.81      5.81 o 
   1   3  10      340.77      325.19      8.28 o 
   3   3  10      133.60      111.71      6.36 o 
   5   3  10       45.20       51.61      5.84 o 
   7   3  10      110.90       92.20      6.59 o 
   9   3  10        4.53       -1.44      5.69 o 
  11   3  10       51.77       53.46      6.34 o 
  13   3  10        0.58        0.91      5.16 o 
  15   3  10       82.31       90.48      5.97 o 
 -28   4  10        0.83        1.23      5.72 o 
 -26   4  10        4.24        1.60      5.63 o 
 -24   4  10       28.41       22.20      5.43 o 
 -22   4  10       58.92       57.01      7.29 o 
 -20   4  10       61.13       68.02      5.24 o 
 -18   4  10       92.61       87.15      5.38 o 
 -16   4  10       13.18       15.65      4.43 o 
 -14   4  10       31.02       24.79      3.92 o 
 -12   4  10       31.51       28.56      3.98 o 
 -10   4  10        3.00        1.65      3.79 o 
  -8   4  10       32.82       27.46      3.85 o 
  -6   4  10      157.63      144.16      4.86 o 
  -4   4  10        4.08        8.47      3.50 o 
  -2   4  10      142.13      118.39      6.35 o 
   0   4  10        1.66       -0.24      5.36 o 
   2   4  10       21.10       21.15      5.52 o 
   4   4  10       47.69       44.43      7.06 o 
   6   4  10        5.47        4.96      5.55 o 
   8   4  10       36.49       29.81      6.12 o 
  10   4  10        0.28        2.87      6.20 o 
  12   4  10        2.84       -1.71      6.11 o 
 -23   5  10        1.06        3.60      7.34 o 
 -21   5  10        1.71        6.40      6.98 o 
 -19   5  10        0.28        7.42      6.76 o 
 -17   5  10        0.85        2.57      6.50 o 
 -15   5  10       68.42       55.60      7.30 o 
 -13   5  10        6.56        3.38      4.65 o 
 -11   5  10       17.65       21.62      4.94 o 
  -9   5  10       11.25       10.69      3.92 o 
  -7   5  10        0.68       -1.74      3.74 o 
  -5   5  10        0.08       -0.01      3.84 o 
  -3   5  10       11.33       10.34      4.36 o 
  -1   5  10        6.26       10.18      5.82 o 
   1   5  10       95.39      101.69      7.61 o 
   3   5  10       12.15       13.35      6.20 o 
   5   5  10        0.44       -0.53      5.58 o 
   7   5  10       28.70       30.52      6.10 o 
 -14   6  10        0.98        2.23      7.05 o 
 -12   6  10        1.16        0.51      4.58 o 
 -10   6  10        0.05        4.78      4.75 o 
  -8   6  10        0.09        2.40      4.87 o 
  -6   6  10        7.49        3.87      5.28 o 
  -4   6  10       11.40        7.04      7.27 o 
  -2   6  10        0.29       -3.52      8.62 o 
 -35   1  11       77.37       77.78      4.86 o 
 -33   1  11        7.26       10.81      4.45 o 
 -31   1  11       34.92       44.87      4.70 o 
 -29   1  11        1.77        2.79      3.81 o 
 -27   1  11       12.62       13.13      3.84 o 
 -25   1  11        1.95        2.65      3.65 o 
 -23   1  11       57.83       62.21      3.87 o 
 -21   1  11      351.97      336.12      9.70 o 
 -19   1  11      171.38      193.44      5.28 o 
 -17   1  11      256.95      242.41      6.35 o 
 -15   1  11       48.71       44.04      2.94 o 
 -13   1  11        3.38        2.88      2.81 o 
 -11   1  11       66.70       58.79      3.16 o 
  -9   1  11       63.45       53.44      3.10 o 
  -7   1  11       68.43       75.20      3.09 o 
  -5   1  11       34.43       35.40      3.42 o 
  -3   1  11      101.34      104.12      3.85 o 
  -1   1  11       24.63       20.98      3.40 o 
   1   1  11       51.23       47.89      3.64 o 
   3   1  11       46.27       36.18      3.65 o 
   5   1  11       57.72       77.20      4.99 o 
   7   1  11       86.58      101.88      5.50 o 
   9   1  11        0.18        4.27      4.65 o 
  11   1  11        3.28        0.52      5.72 o 
  13   1  11       12.97       13.87      5.81 o 
  15   1  11       34.89       50.69      6.45 o 
  17   1  11       14.78       26.03      9.08 o 
 -34   2  11        2.88        7.21      7.29 o 
 -32   2  11       14.16        7.60      4.20 o 
 -30   2  11        2.53        1.20      3.99 o 
 -28   2  11        7.70        7.39      3.18 o 
 -26   2  11        0.24        3.16      3.07 o 
 -24   2  11       29.32       28.09      3.11 o 
 -22   2  11        0.73        1.32      2.88 o 
 -20   2  11        5.47        2.75      3.15 o 
 -18   2  11       21.86       20.41      3.33 o 
 -16   2  11        9.72       10.31      2.83 o 
 -14   2  11        0.01        0.90      2.82 o 
 -12   2  11      103.26       76.93      3.16 o 
 -10   2  11      210.81      170.06      3.91 o 
  -8   2  11      101.05       93.40      3.38 o 
  -6   2  11       65.89       64.92      3.14 o 
  -4   2  11        2.54        0.28      3.60 o 
  -2   2  11        8.54        8.35      5.06 o 
   0   2  11       39.75       41.07      5.52 o 
   2   2  11       10.40        7.29      5.13 o 
   4   2  11       14.09       10.37      5.76 o 
   6   2  11      222.56      211.12      7.77 o 
   8   2  11       96.35       91.76      6.92 o 
  10   2  11        0.09       -2.30      6.51 o 
  12   2  11        3.32        1.34      5.87 o 
  14   2  11       13.35       14.84      5.62 o 
  16   2  11        2.53        4.77      5.07 o 
 -31   3  11        8.36        4.55      4.84 o 
 -29   3  11       17.62       18.15      4.05 o 
 -27   3  11       23.36       28.92      4.03 o 
 -25   3  11       76.10       84.20      4.34 o 
 -23   3  11        6.06        8.53      3.05 o 
 -21   3  11        4.32        9.33      3.82 o 
 -19   3  11       17.76       16.80      3.79 o 
 -17   3  11        5.67       13.87      3.77 o 
 -15   3  11        0.04        6.66      3.16 o 
 -13   3  11      157.10      145.56      4.16 o 
 -11   3  11      624.96      578.90      7.56 o 
  -9   3  11      370.62      407.95      6.59 o 
  -7   3  11       71.84       62.53      3.97 o 
  -5   3  11        2.88        4.29      3.88 o 
  -3   3  11       35.00       36.07      5.60 o 
  -1   3  11      116.45      129.32      8.00 o 
   1   3  11       15.60       16.55      5.43 o 
   3   3  11       33.24       26.72      7.15 o 
   5   3  11       13.29        8.62      5.84 o 
   7   3  11        7.15        6.97      7.54 o 
   9   3  11       93.15       95.41      7.39 o 
  11   3  11        3.57        4.42      7.19 o 
  13   3  11       83.65       89.29      7.37 o 
 -28   4  11        2.08        0.20      5.09 o 
 -26   4  11        3.01        4.58      4.32 o 
 -24   4  11        9.92        9.69      4.38 o 
 -22   4  11        0.74        3.31      4.65 o 
 -20   4  11        1.29       -1.89      4.66 o 
 -18   4  11       87.63       75.46      6.63 o 
 -16   4  11        0.06        3.69      4.63 o 
 -14   4  11       17.50       19.90      3.91 o 
 -12   4  11       23.04       16.88      3.89 o 
 -10   4  11       30.07       32.46      4.02 o 
  -8   4  11       11.50        7.96      3.66 o 
  -6   4  11       28.54       22.28      3.78 o 
  -4   4  11        2.11        2.90      5.36 o 
  -2   4  11       28.64       31.98      6.31 o 
   0   4  11       26.03       22.51      5.89 o 
   2   4  11       10.15        5.76      5.13 o 
   4   4  11        1.25        2.95      6.08 o 
   6   4  11        1.98        4.41      5.86 o 
   8   4  11       14.08       12.72      6.08 o 
  10   4  11       23.95       33.46     10.30 o 
 -23   5  11        6.46        1.18      7.46 o 
 -21   5  11       13.24       13.62      7.18 o 
 -19   5  11        7.75       13.99      7.58 o 
 -17   5  11       39.59       33.78      7.16 o 
 -15   5  11        2.97        6.09      6.31 o 
 -13   5  11        0.10        0.86      5.09 o 
 -11   5  11        0.01       -0.64      3.88 o 
  -9   5  11        0.01       -0.04      3.94 o 
  -7   5  11        1.95        5.89      3.72 o 
  -5   5  11        5.74        7.71      4.54 o 
  -3   5  11       61.68       72.10      6.93 o 
  -1   5  11       11.33        9.62      5.82 o 
   1   5  11       21.20       24.39      5.83 o 
   3   5  11        0.01       -1.92      5.74 o 
   5   5  11        0.97       -0.56      8.89 o 
 -34   0  12        8.95       13.90      6.45 o 
 -32   0  12       21.51       26.40      5.72 o 
 -30   0  12       87.99      102.23      7.05 o 
 -28   0  12        3.53       -0.28      5.39 o 
 -26   0  12        9.83        6.20      5.40 o 
 -24   0  12       87.75       79.34      5.87 o 
 -22   0  12      107.55       95.32      6.11 o 
 -20   0  12      139.64      123.85      6.09 o 
 -18   0  12        5.56        6.91      6.51 o 
 -16   0  12       43.91       49.28      4.92 o 
 -14   0  12        6.42       21.14      4.69 o 
 -12   0  12       38.85       39.12      5.03 o 
 -10   0  12       22.54       25.92      4.93 o 
  -8   0  12      451.25      490.08     22.12 o 
  -6   0  12       43.63       49.85      5.65 o 
  -4   0  12      339.43      340.54      7.89 o 
  -2   0  12      147.68      149.23      6.47 o 
   0   0  12      315.64      309.68     11.11 o 
   2   0  12        1.77       10.29      5.22 o 
   4   0  12      352.56      387.48      8.95 o 
   6   0  12      458.00      470.52     14.97 o 
   8   0  12      221.46      223.45     12.56 o 
  10   0  12        7.40       10.43      7.87 o 
  12   0  12      168.98      135.98     10.43 o 
  14   0  12      111.80      118.05     10.38 o 
 -33   1  12        4.30        6.05      4.46 o 
 -31   1  12        9.56       10.36      4.25 o 
 -29   1  12        2.12        2.24      3.93 o 
 -27   1  12       12.37        7.21      3.79 o 
 -25   1  12       17.13       22.61      3.75 o 
 -23   1  12       16.52       15.94      3.67 o 
 -21   1  12       26.69       23.79      3.81 o 
 -19   1  12       75.11       66.77      4.49 o 
 -17   1  12        0.04        1.04      3.59 o 
 -15   1  12        1.27        1.96      3.44 o 
 -13   1  12       41.01       20.80      3.51 o 
 -11   1  12      208.41      203.87      5.32 o 
  -9   1  12        1.38        3.30      3.23 o 
  -7   1  12        8.68       10.20      4.69 o 
  -5   1  12       16.32       11.10      3.87 o 
  -3   1  12       26.68       24.06      3.57 o 
  -1   1  12       62.87       72.12      3.97 o 
   1   1  12        9.50        3.27      3.48 o 
   3   1  12       16.82       18.39      3.71 o 
   5   1  12      223.63      239.44      6.60 o 
   7   1  12       43.74       46.16      5.31 o 
   9   1  12        7.83       21.14      6.23 o 
  11   1  12        4.48        5.63      9.06 o 
  13   1  12       19.75       25.95      6.43 o 
  15   1  12        0.40       -2.89      6.22 o 
 -32   2  12       13.83       14.38      4.04 o 
 -30   2  12       14.32       17.54      4.05 o 
 -28   2  12        0.78        3.27      3.45 o 
 -26   2  12        3.05        2.98      3.04 o 
 -24   2  12        5.45        5.30      3.14 o 
 -22   2  12        0.00       -2.96      3.21 o 
 -20   2  12        6.70        3.07      3.26 o 
 -18   2  12       59.52       54.75      3.59 o 
 -16   2  12       29.96       35.23      3.16 o 
 -14   2  12      795.06      824.09      8.81 o 
 -12   2  12      298.65      332.46      7.81 o 
 -10   2  12      231.96      205.44      4.24 o 
  -8   2  12       22.31       19.18      2.98 o 
  -6   2  12       28.24       33.79      4.01 o 
  -4   2  12        9.59       12.46      4.95 o 
  -2   2  12       14.47       10.74      5.31 o 
   0   2  12       29.71       25.64      5.63 o 
   2   2  12       39.69       32.23      5.98 o 
   4   2  12      158.46      162.02      7.74 o 
   6   2  12        8.73       15.20      6.37 o 
   8   2  12        0.00       -2.20      6.38 o 
  10   2  12        4.76       -2.46      6.26 o 
  12   2  12        8.75        3.76      6.22 o 
 -31   3  12        3.94        5.01      4.81 o 
 -29   3  12       21.04       20.41      3.87 o 
 -27   3  12        0.07        2.32      3.33 o 
 -25   3  12       87.18       81.76      4.15 o 
 -23   3  12       87.03       91.77      5.32 o 
 -21   3  12       19.08       20.40      3.97 o 
 -19   3  12       56.90       57.70      4.27 o 
 -17   3  12       62.42       62.75      4.35 o 
 -15   3  12       27.86       15.53      3.34 o 
 -13   3  12       84.52      108.92      3.93 o 
 -11   3  12       47.20       46.24      4.11 o 
  -9   3  12       20.46       16.48      3.74 o 
  -7   3  12      158.58      160.21      5.46 o 
  -5   3  12      112.43      104.44      6.36 o 
  -3   3  12        3.36        3.34      5.29 o 
  -1   3  12        4.31        2.95      5.36 o 
   1   3  12       33.12       16.48      5.88 o 
   3   3  12        4.21       -2.42      6.15 o 
   5   3  12       21.85       12.26      5.93 o 
   7   3  12        1.59       -0.57      5.95 o 
   9   3  12        0.97        1.98      6.75 o 
  11   3  12        4.17        8.97      9.91 o 
 -26   4  12        9.12       16.75      4.58 o 
 -24   4  12        2.52        2.35      4.13 o 
 -22   4  12       14.42       17.00      4.83 o 
 -20   4  12       10.17        5.20      4.51 o 
 -18   4  12      107.73       85.18     10.69 o 
 -16   4  12       16.02       17.73      6.54 o 
 -14   4  12       49.20       48.17      4.42 o 
 -12   4  12       98.56      101.27      4.73 o 
 -10   4  12       14.44       12.52      3.99 o 
  -8   4  12       24.07       24.05      3.93 o 
  -6   4  12       34.23       38.25      5.53 o 
  -4   4  12        1.53        3.32      5.69 o 
  -2   4  12        1.90        3.57      5.78 o 
   0   4  12       22.47       12.59      5.74 o 
   2   4  12       19.69       27.56      6.18 o 
   4   4  12        3.38        5.36      6.12 o 
   6   4  12        0.03        1.01      5.95 o 
 -19   5  12       19.66       16.47      7.27 o 
 -17   5  12        8.70        8.13      7.25 o 
 -15   5  12       43.47       44.28      9.38 o 
 -13   5  12       11.19       10.69      4.83 o 
 -11   5  12       16.65       19.03      4.31 o 
  -9   5  12       16.55       18.19      4.02 o 
  -7   5  12        3.00        3.83      5.26 o 
  -5   5  12       20.26       18.59      6.10 o 
  -3   5  12        0.89        1.12      6.22 o 
  -1   5  12        0.67        2.96      5.92 o 
 -33   1  13       34.37       43.30      5.79 o 
 -31   1  13        1.12       -2.30      4.39 o 
 -29   1  13        1.34       -3.72      3.93 o 
 -27   1  13        7.39        3.23      3.65 o 
 -25   1  13        1.38       -0.11      3.87 o 
 -23   1  13       14.52        9.98      3.93 o 
 -21   1  13       48.95       50.38      4.55 o 
 -19   1  13        1.90        2.88      4.14 o 
 -17   1  13        9.53        7.54      4.01 o 
 -15   1  13       42.82       41.78      4.39 o 
 -13   1  13       11.88        8.79      4.27 o 
 -11   1  13      359.90      334.01      7.99 o 
  -9   1  13       64.95       62.86      4.83 o 
  -7   1  13       68.42       76.17      4.48 o 
  -5   1  13        5.39        6.42      3.95 o 
  -3   1  13        3.95        4.35      3.96 o 
  -1   1  13        3.59        7.29      3.62 o 
   1   1  13      148.26      157.86      5.00 o 
   3   1  13      157.32      163.88      6.33 o 
   5   1  13       60.62       62.17      8.27 o 
   7   1  13      224.80      252.64     13.17 o 
   9   1  13        7.89        3.00      5.76 o 
  11   1  13        0.12       -1.24      6.51 o 
 -32   2  13       10.71       13.15      4.96 o 
 -30   2  13        0.21        1.55      4.02 o 
 -28   2  13        0.03       -0.17      4.03 o 
 -26   2  13        3.46        7.45      3.60 o 
 -24   2  13        0.03        1.06      3.15 o 
 -22   2  13        1.51       -0.60      3.37 o 
 -20   2  13       35.20       34.57      4.42 o 
 -18   2  13       51.47       79.68      3.93 o 
 -16   2  13       42.94       63.67      3.65 o 
 -14   2  13      237.19      221.51      4.61 o 
 -12   2  13       40.09       47.97      3.53 o 
 -10   2  13       59.11       62.64      3.48 o 
  -8   2  13        0.00        1.61      3.96 o 
  -6   2  13        8.38       11.00      5.10 o 
  -4   2  13       39.30       32.30      5.47 o 
  -2   2  13       32.20       42.67      6.17 o 
   0   2  13       10.43       14.38      5.97 o 
   2   2  13      124.69      129.53     12.62 o 
   4   2  13       23.60       30.01      6.27 o 
   6   2  13       46.51       44.81      6.64 o 
   8   2  13        1.24        1.66      5.79 o 
  10   2  13        4.18        3.48      5.87 o 
 -29   3  13        0.00        2.51      3.79 o 
 -27   3  13        2.89        1.36      3.51 o 
 -25   3  13        4.76        6.13      3.57 o 
 -23   3  13       26.15       23.44      4.09 o 
 -21   3  13       64.39       64.18      4.41 o 
 -19   3  13       32.92       31.06      4.22 o 
 -17   3  13      221.70      251.67      7.51 o 
 -15   3  13       28.21       36.44      3.60 o 
 -13   3  13       17.49       14.56      3.92 o 
 -11   3  13        1.49        7.49      3.77 o 
  -9   3  13        3.89        4.82      5.46 o 
  -7   3  13       27.11       18.02      5.36 o 
  -5   3  13        8.36        4.82      5.84 o 
  -3   3  13        1.10        1.78      5.32 o 
  -1   3  13       33.81       33.96      6.07 o 
   1   3  13        2.09       -1.55      6.24 o 
   3   3  13       77.77       61.42      6.72 o 
   5   3  13        4.74       -2.11      5.87 o 
   7   3  13       17.96       17.57      6.62 o 
 -24   4  13        1.56        5.83      5.19 o 
 -22   4  13        8.59       13.03      9.28 o 
 -20   4  13        4.12        2.63      4.62 o 
 -18   4  13        7.61       10.68      4.86 o 
 -16   4  13       71.78       57.66      5.25 o 
 -14   4  13       30.70       30.48      4.15 o 
 -12   4  13        0.07        3.39      3.85 o 
 -10   4  13       12.73       10.48      4.42 o 
  -8   4  13        4.17        8.86      5.70 o 
  -6   4  13        3.71        7.70      5.51 o 
  -4   4  13       14.80       16.16      6.32 o 
  -2   4  13        6.40        1.89      5.71 o 
   0   4  13       44.14       45.92      6.43 o 
   2   4  13        9.75       11.16      6.35 o 
 -15   5  13        0.02        3.30      6.10 o 
 -13   5  13        0.55        0.07      4.15 o 
 -11   5  13        0.04        3.82      4.06 o 
  -9   5  13        2.79        7.04      5.65 o 
  -7   5  13        0.01        3.77     10.32 o 
 -32   0  14        7.91       -0.89     10.90 o 
 -30   0  14        1.55       -3.80      6.14 o 
 -28   0  14        6.39        6.43      5.89 o 
 -26   0  14        1.29        3.37      5.31 o 
 -24   0  14        4.68       11.41      5.27 o 
 -22   0  14      192.26      189.74      8.42 o 
 -20   0  14        1.61        6.70      7.05 o 
 -18   0  14       19.69       19.19      6.90 o 
 -16   0  14        0.44        2.48      4.73 o 
 -14   0  14       19.51       18.20      5.10 o 
 -12   0  14        0.36        3.26      5.21 o 
 -10   0  14      280.70      320.82      9.79 o 
  -8   0  14       11.14        6.17      5.00 o 
  -6   0  14       11.12       10.47      5.28 o 
  -4   0  14      101.99      114.05      6.85 o 
  -2   0  14       12.16        4.51      5.68 o 
   0   0  14       10.22        0.98      5.54 o 
   2   0  14       22.81       14.95      8.70 o 
   4   0  14      119.09      140.57      8.85 o 
   6   0  14       98.85      116.82      7.26 o 
   8   0  14        6.66        6.60     10.14 o 
 -31   1  14        0.08        0.53      4.04 o 
 -29   1  14        3.02        0.20      4.03 o 
 -27   1  14        7.21        7.58      3.93 o 
 -25   1  14        9.58        7.42      3.82 o 
 -23   1  14        0.11        3.96      3.89 o 
 -21   1  14       35.59       54.70      4.79 o 
 -19   1  14        1.90        0.97      4.24 o 
 -17   1  14       26.40       33.05      4.46 o 
 -15   1  14       29.79       29.72      4.44 o 
 -13   1  14       10.11       11.49      4.19 o 
 -11   1  14        7.07       12.59      4.33 o 
  -9   1  14       22.74       12.33      4.25 o 
  -7   1  14        0.04       -1.89      4.02 o 
  -5   1  14        1.49        3.55      4.31 o 
  -3   1  14        2.48        3.81      4.29 o 
  -1   1  14       29.14       38.83      4.62 o 
   1   1  14       88.88      102.69      9.66 o 
   3   1  14        5.96        9.91      6.13 o 
   5   1  14        0.51        4.24      6.31 o 
   7   1  14       64.29       61.58      7.40 o 
   9   1  14        0.11       -5.28      5.95 o 
 -30   2  14       15.53       17.70      4.78 o 
 -28   2  14       32.37       35.09      4.26 o 
 -26   2  14        0.01       -0.72      3.94 o 
 -24   2  14        0.72       -1.48      3.59 o 
 -22   2  14       35.71       34.60      3.86 o 
 -20   2  14      157.14      161.19      6.43 o 
 -18   2  14        0.29        1.44      3.79 o 
 -16   2  14        5.38        7.05      3.22 o 
 -14   2  14       10.22       16.51      3.45 o 
 -12   2  14      170.21      163.59      4.79 o 
 -10   2  14        0.00        1.06      4.24 o 
  -8   2  14        0.71        5.82      5.26 o 
  -6   2  14        0.11        5.20      5.41 o 
  -4   2  14       78.16       84.83      6.53 o 
  -2   2  14        8.28        5.58      5.71 o 
   0   2  14      100.81      109.17      7.05 o 
   2   2  14        5.65        5.89      6.10 o 
   4   2  14       31.15       20.21      6.08 o 
   6   2  14        0.01        0.85      5.93 o 
 -27   3  14        0.20        0.16      3.72 o 
 -25   3  14        0.15        0.81      3.70 o 
 -23   3  14        1.27       -1.11      4.14 o 
 -21   3  14        0.93        4.09      3.98 o 
 -19   3  14       85.81       82.68      5.47 o 
 -17   3  14       12.27       15.93      3.86 o 
 -15   3  14        4.10        8.52      4.02 o 
 -13   3  14      145.32      119.35      6.40 o 
 -11   3  14       14.26       12.14      5.51 o 
  -9   3  14        0.00        0.44      5.92 o 
  -7   3  14       12.24        3.74      5.95 o 
  -5   3  14        0.67       -3.51      5.53 o 
  -3   3  14       10.07        9.24      5.86 o 
  -1   3  14        2.98       -0.37      5.69 o 
   1   3  14        0.01       -3.29      6.12 o 
   3   3  14        1.52        0.33      5.85 o 
 -22   4  14        4.82        5.40      5.06 o 
 -20   4  14        0.84        4.63      5.08 o 
 -18   4  14        1.24        5.74      5.19 o 
 -16   4  14       18.60        8.57      4.68 o 
 -14   4  14       12.09       10.28      4.36 o 
 -12   4  14        6.18        4.18      4.85 o 
 -10   4  14        0.20        1.81      5.59 o 
  -8   4  14        7.05       16.89      5.53 o 
  -6   4  14       29.52       21.13      5.97 o 
  -4   4  14       13.84       17.65      6.15 o 
  -2   4  14        7.21        1.35      9.42 o 
 -29   1  15        0.62        0.38      4.17 o 
 -27   1  15        0.43       -1.39      3.97 o 
 -25   1  15       26.36       27.96      4.08 o 
 -23   1  15        0.00        5.63      4.01 o 
 -21   1  15        0.81       -0.24      4.43 o 
 -19   1  15       22.54       22.95      4.42 o 
 -17   1  15        0.00        0.77      5.26 o 
 -15   1  15       45.23       51.26      5.18 o 
 -13   1  15        0.06       -0.26      4.62 o 
 -11   1  15       26.16       26.05      4.70 o 
  -9   1  15       55.23       54.89      5.03 o 
  -7   1  15       25.86       22.47      4.65 o 
  -5   1  15        0.28        0.83      4.62 o 
  -3   1  15        0.51        3.18      4.80 o 
  -1   1  15       97.44      105.16      9.79 o 
   1   1  15      121.91      145.01      8.17 o 
   3   1  15       30.09       40.34      6.92 o 
   5   1  15        1.63        2.50      6.03 o 
 -28   2  15        2.45        3.72      4.24 o 
 -26   2  15        4.76        1.50      4.14 o 
 -24   2  15        0.35       -1.22      4.64 o 
 -22   2  15        6.37        9.97      4.49 o 
 -20   2  15        1.50        3.88      4.63 o 
 -18   2  15       22.32       20.42      4.89 o 
 -16   2  15        3.20       12.05      3.54 o 
 -14   2  15        3.68       13.71      4.51 o 
 -12   2  15       55.92       45.98      5.01 o 
 -10   2  15       15.52       17.69      5.61 o 
  -8   2  15        2.73        1.22      5.90 o 
  -6   2  15        0.11        1.48      5.95 o 
  -4   2  15        3.59        2.28      5.89 o 
  -2   2  15       42.93       41.10      6.47 o 
   0   2  15        3.30        4.21      6.35 o 
   2   2  15       13.68       10.95      6.66 o 
 -23   3  15        3.07        5.26      4.20 o 
 -21   3  15        1.65        1.06      4.18 o 
 -19   3  15        5.25        5.23      3.93 o 
 -17   3  15        0.37        1.61      4.79 o 
 -15   3  15      134.17      121.61      5.82 o 
 -13   3  15       43.65       54.65      6.64 o 
 -11   3  15       20.62        7.34      5.63 o 
  -9   3  15        2.51        4.63      6.23 o 
  -7   3  15        1.76       -0.21      6.38 o 
  -5   3  15        2.24        3.63      5.95 o 
  -3   3  15        4.52        5.43      5.91 o 
  -1   3  15        5.38        2.42      8.47 o 
 -14   4  15        8.60        8.39      9.37 o 
 -12   4  15        1.82        2.90      6.01 o 
 -28   0  16        8.25       -2.28      8.87 o 
 -26   0  16       21.76       27.42      6.73 o 
 -24   0  16       38.77       33.52      6.16 o 
 -22   0  16       16.17       25.82      6.57 o 
 -20   0  16        1.82        5.04      7.50 o 
 -18   0  16        1.36        0.00      7.61 o 
 -16   0  16        2.49        2.54      5.39 o 
 -14   0  16       29.35       36.46      6.27 o 
 -12   0  16       19.69       16.04      5.74 o 
 -10   0  16       11.14       13.57      5.88 o 
  -8   0  16       14.96       14.99      5.94 o 
  -6   0  16        1.54        2.26      5.62 o 
  -4   0  16        0.17        1.11      6.09 o 
  -2   0  16        0.00       -3.46      6.00 o 
   0   0  16       27.02       40.58      6.67 o 
   2   0  16        6.04       11.44      6.55 o 
 -27   1  16        2.34        8.31      7.34 o 
 -25   1  16        9.94        8.08      4.18 o 
 -23   1  16        3.97        4.08      4.68 o 
 -21   1  16       10.91       14.65      4.89 o 
 -19   1  16       56.13       76.39      5.27 o 
 -17   1  16        0.02        4.33      5.62 o 
 -15   1  16       36.19       30.51      4.90 o 
 -13   1  16       17.97       21.72      4.85 o 
 -11   1  16        0.06        0.75      4.64 o 
  -9   1  16        0.58        0.74      4.63 o 
  -7   1  16        0.17       -0.44      4.52 o 
  -5   1  16       19.54       19.87      4.67 o 
  -3   1  16        7.30       15.57      6.07 o 
  -1   1  16        0.96        1.42      6.54 o 
   1   1  16       55.96       63.50      7.38 o 
 -24   2  16        7.91       11.78      5.41 o 
 -22   2  16        3.57        5.63      5.44 o 
 -20   2  16        0.42        9.01      5.69 o 
 -18   2  16      113.27      124.77      6.64 o 
 -16   2  16       24.38       30.72      5.15 o 
 -14   2  16       52.07       43.06      5.05 o 
 -12   2  16        0.18       -1.10      5.83 o 
 -10   2  16        0.32       -3.17      5.44 o 
  -8   2  16        0.00       -0.12      5.91 o 
  -6   2  16       19.05       29.99      6.65 o 
  -4   2  16        1.48        1.27      6.13 o 
  -2   2  16        3.27        9.78      6.14 o 
 -19   3  16        3.40        5.55      5.99 o 
 -17   3  16        0.36        0.30      4.59 o 
 -15   3  16        3.22        6.50      5.81 o 
 -13   3  16        1.99        3.87      6.28 o 
 -11   3  16        0.75        1.23      6.44 o 
  -9   3  16        0.02       -7.67      9.05 o 
  -7   3  16        0.32        1.76      9.18 o 
 -23   1  17        0.19        7.59      6.24 o 
 -21   1  17       27.63       43.76      6.91 o 
 -19   1  17        2.03        4.13      5.00 o 
 -17   1  17        0.77        6.96      6.47 o 
 -15   1  17       21.82       22.94      5.27 o 
 -13   1  17        2.36        2.91      5.06 o 
 -11   1  17       25.29       31.24      5.08 o 
  -9   1  17       12.17       14.75      5.46 o 
  -7   1  17       15.78       16.14      4.80 o 
  -5   1  17        7.38        8.24      6.21 o 
 -18   2  17       36.11       31.50      8.28 o 
 -16   2  17       30.81       24.07      8.67 o 
 -14   2  17        1.85        3.14      8.20 o 
 -12   2  17        5.60        0.52      7.74 o 
 -10   2  17        0.24        0.86      9.19 o 
                                                 
 
